# Supplementary material for: Tough asymmetric thermochromic ionogels via dynamic in situ phase separation for dual-modal smart optical switching
Source: Nat Commun. 2026 Mar 18;17:4124. doi: 10.1038/s41467-026-70830-4 (PMC13150026; doi:10.1038/s41467-026-70830-4)
Supplement: Supplementary file 12 — Source data [file 41467_2026_70830_MOESM12_ESM.xlsx]

## Sheet: Fig 2b
Wavenumber (cm-1)	Transmittance
	PBA	[Emim][TFSI]	ATI-B
649.904	73.9811	65.2728	97.5065
650.386	73.9504	65.4971	97.5006
650.868	73.9823	65.8017	97.4998
651.35	74.076	66.169	97.5076
651.832	74.2328	66.591	97.5222
652.315	74.4531	67.0653	97.5378
652.797	74.7343	67.5884	97.5488
653.279	75.0699	68.1525	97.5539
653.761	75.4506	68.7466	97.5567
654.243	75.8677	69.3606	97.5639
654.725	76.3143	69.9903	97.5809
655.207	76.7862	70.6384	97.6078
655.689	77.2799	71.3124	97.6383
656.172	77.7914	72.0191	97.6629
656.654	78.3156	72.7602	97.6736
657.136	78.8469	73.5299	97.6684
657.618	79.3804	74.3175	97.6525
658.1	79.913	75.1109	97.6355
658.582	80.4421	75.9001	97.6265
659.064	80.9646	76.6784	97.6294
659.547	81.4753	77.4423	97.6411
660.029	81.9682	78.1896	97.6536
660.511	82.4378	78.9189	97.6585
660.993	82.8819	79.6295	97.6515
661.475	83.3025	80.3214	97.6342
661.957	83.7046	80.9948	97.6128
662.439	84.0931	81.6486	97.594
662.921	84.4689	82.2788	97.5813
663.404	84.828	82.8782	97.574
663.886	85.163	83.4395	97.568
664.368	85.4674	83.9588	97.56
664.85	85.7395	84.4407	97.55
665.332	85.9856	84.9011	97.5433
665.814	86.2214	85.3703	97.5492
666.296	86.4727	85.8946	97.5791
666.778	86.7734	86.5319	97.6413
667.26	87.1553	87.3293	97.7326
667.743	87.6225	88.2754	97.8293
668.225	88.1269	89.2594	97.8927
668.707	88.5864	90.1183	97.8961
669.189	88.9433	90.7537	97.8465
669.671	89.1958	91.1808	97.7734
670.153	89.3758	91.4749	97.7037
670.635	89.5178	91.7103	97.6512
671.117	89.6452	91.9369	97.618
671.6	89.7692	92.18	97.5999
672.082	89.8927	92.4463	97.5901
672.564	90.0137	92.7311	97.5829
673.046	90.1288	93.0234	97.5752
673.528	90.2358	93.3118	97.5673
674.01	90.3348	93.5883	97.561
674.492	90.4273	93.8495	97.5579
674.975	90.5144	94.0944	97.557
675.457	90.5964	94.3227	97.5552
675.939	90.6718	94.5321	97.5488
676.421	90.7392	94.7197	97.5358
676.903	90.7978	94.884	97.5171
677.385	90.8488	95.0268	97.4966
677.867	90.8945	95.1533	97.4785
678.349	90.9377	95.2707	97.4651
678.832	90.9798	95.3855	97.4557
679.314	91.0213	95.5009	97.4466
679.796	91.0614	95.6165	97.4343
680.278	91.0995	95.7292	97.4167
680.76	91.1358	95.8356	97.3946
681.242	91.171	95.9334	97.3712
681.724	91.2055	96.0225	97.3495
682.206	91.2386	96.1042	97.3301
682.688	91.2677	96.1795	97.3098
683.171	91.2891	96.2483	97.2833
683.653	91.2991	96.309	97.245
684.135	91.2961	96.3595	97.1918
684.617	91.2811	96.3989	97.1247
685.099	91.258	96.4279	97.0473
685.581	91.2315	96.4486	96.9644
686.063	91.2054	96.4639	96.8788
686.545	91.1819	96.4756	96.7911
687.028	91.1604	96.4843	96.6998
687.51	91.1396	96.4887	96.6043
687.992	91.1175	96.4872	96.5065
688.474	91.0934	96.4784	96.4111
688.956	91.0674	96.4616	96.325
689.438	91.0402	96.4366	96.2541
689.92	91.0115	96.4032	96.201
690.403	90.9803	96.3599	96.1644
690.885	90.9441	96.3045	96.1402
691.367	90.9005	96.2338	96.1238
691.849	90.8479	96.1451	96.1121
692.331	90.7857	96.036	96.1053
692.813	90.7144	95.9047	96.1051
693.295	90.6346	95.7489	96.1136
693.777	90.546	95.565	96.1313
694.26	90.4472	95.3472	96.1557
694.742	90.3358	95.0884	96.1824
695.224	90.2097	94.7812	96.2069
695.706	90.0677	94.4197	96.2266
696.188	89.9104	94.0017	96.2412
696.67	89.7402	93.5292	96.2529
697.152	89.5604	93.0091	96.2638
697.634	89.3755	92.4531	96.275
698.116	89.1906	91.8785	96.2852
698.599	89.0124	91.3074	96.2918
699.081	88.849	90.7664	96.2927
699.563	88.7098	90.284	96.2881
700.045	88.604	89.8872	96.2806
700.527	88.539	89.5978	96.2743
701.009	88.5192	89.4296	96.2731
701.491	88.545	89.3876	96.278
701.973	88.6129	89.4682	96.2873
702.456	88.7166	89.6603	96.2967
702.938	88.8483	89.9467	96.3025
703.42	89.0001	90.3064	96.3033
703.902	89.1645	90.7163	96.301
704.384	89.3357	91.1544	96.3002
704.866	89.5088	91.602	96.3061
705.348	89.6798	92.0446	96.3217
705.83	89.8449	92.4717	96.3462
706.313	90.0006	92.876	96.376
706.795	90.1437	93.2525	96.4059
707.277	90.2718	93.5972	96.4318
707.759	90.3836	93.9082	96.4524
708.241	90.4789	94.1851	96.4691
708.723	90.5582	94.4294	96.4846
709.205	90.6222	94.6437	96.5013
709.687	90.6707	94.8311	96.5194
710.17	90.7036	94.9943	96.5374
710.652	90.7206	95.1349	96.5523
711.134	90.7223	95.254	96.5622
711.616	90.7101	95.3522	96.5669
712.098	90.6864	95.4307	96.5675
712.58	90.6535	95.4908	96.5661
713.062	90.6135	95.5342	96.5637
713.544	90.5674	95.5625	96.5598
714.027	90.5156	95.5767	96.5524
714.509	90.4585	95.5773	96.5396
714.991	90.3965	95.5648	96.5212
715.473	90.3307	95.5399	96.499
715.955	90.2623	95.5038	96.4768
716.437	90.1923	95.4581	96.4581
716.919	90.1209	95.404	96.4451
717.401	90.0473	95.3422	96.4369
717.884	89.9707	95.2717	96.4304
718.366	89.8899	95.1905	96.4211
718.848	89.8047	95.0956	96.4051
719.33	89.7152	94.9837	96.3799
719.812	89.622	94.8519	96.3451
720.294	89.5255	94.6986	96.3015
720.776	89.4252	94.5234	96.2495
721.258	89.32	94.3268	96.189
721.741	89.2083	94.1102	96.1188
722.223	89.0889	93.8741	96.0383
722.705	88.9605	93.6188	95.9473
723.187	88.8224	93.343	95.8469
723.669	88.6735	93.0443	95.738
724.151	88.5123	92.7194	95.6206
724.633	88.3365	92.3644	95.4924
725.115	88.1437	91.9758	95.349
725.597	87.9317	91.5508	95.1851
726.08	87.6991	91.0871	94.9964
726.562	87.4456	90.5828	94.7805
727.044	87.1709	90.0357	94.5384
727.526	86.8741	89.4427	94.2724
728.008	86.5528	88.7995	93.9845
728.49	86.2033	88.1014	93.6753
728.972	85.8207	87.3438	93.3426
729.455	85.4003	86.5231	92.983
729.937	84.9387	85.6362	92.5933
730.419	84.4339	84.6801	92.1721
730.901	83.8848	83.6507	91.72
731.383	83.2904	82.5418	91.2401
731.865	82.649	81.3452	90.7358
732.347	81.9582	80.0523	90.2111
732.83	81.2156	78.6557	89.6704
733.312	80.4197	77.1509	89.1198
733.794	79.5711	75.537	88.5684
734.276	78.6724	73.8162	88.0288
734.758	77.7286	71.9934	87.5162
735.24	76.7471	70.0772	87.0466
735.722	75.7388	68.0832	86.6342
736.204	74.7207	66.0387	86.2902
736.686	73.7181	63.9883	86.0217
737.169	72.7664	61.9964	85.8323
737.651	71.9094	60.1448	85.7224
738.133	71.1957	58.5254	85.6898
738.615	70.6718	57.2292	85.7298
739.097	70.3754	56.3356	85.8351
739.579	70.3305	55.9032	85.9959
740.061	70.5433	55.964	86.2001
740.543	71.0015	56.5192	86.4345
741.026	71.6741	57.5356	86.6853
741.508	72.5141	58.9448	86.9403
741.99	73.4627	60.6471	87.1894
742.472	74.4571	62.5223	87.4258
742.954	75.4383	64.4464	87.6457
743.436	76.3584	66.3093	87.8472
743.918	77.1856	68.0282	88.0294
744.4	77.9043	69.554	88.1911
744.883	78.5131	70.8694	88.3314
745.365	79.0199	71.9813	88.4494
745.847	79.4381	72.9114	88.5454
746.329	79.7822	73.6869	88.6212
746.811	80.0658	74.3349	88.6801
747.293	80.3006	74.8795	88.726
747.775	80.4964	75.3421	88.7623
748.257	80.6623	75.7428	88.7919
748.74	80.8061	76.1004	88.8166
749.222	80.935	76.4317	88.8381
749.704	81.0546	76.7499	88.8583
750.186	81.1686	77.0628	88.8795
750.668	81.2786	77.3739	88.9039
751.15	81.3849	77.6832	88.9337
751.632	81.4875	77.9902	88.9697
752.114	81.5867	78.296	89.0118
752.597	81.6836	78.6032	89.059
753.079	81.7797	78.9152	89.1103
753.561	81.8763	79.2334	89.1655
754.043	81.9735	79.5562	89.225
754.525	82.0697	79.8781	89.2901
755.007	82.1611	80.1918	89.3619
755.489	82.2421	80.4891	89.4408
755.971	82.3049	80.7619	89.526
756.454	82.3399	81.0009	89.616
756.936	82.3359	81.1928	89.7091
757.418	82.2818	81.3173	89.804
757.9	82.168	81.3462	89.9
758.382	81.9908	81.2472	89.9971
758.864	81.7555	80.9914	90.0952
759.346	81.4797	80.5652	90.1938
759.828	81.194	79.981	90.292
760.311	80.9402	79.286	90.3889
760.793	80.7649	78.562	90.484
761.275	80.7112	77.9163	90.578
761.757	80.8092	77.4638	90.6723
762.239	81.0697	77.305	90.7687
762.721	81.4814	77.5066	90.8679
763.203	82.0144	78.0887	90.9694
763.685	82.6261	79.0218	91.0708
764.168	83.2692	80.2329	91.1693
764.65	83.9002	81.6199	91.2624
765.132	84.485	83.0704	91.3497
765.614	85.0026	84.4813	91.4323
766.096	85.445	85.7745	91.513
766.578	85.8149	86.9045	91.5946
767.06	86.1214	87.8577	91.6787
767.542	86.3765	88.6441	91.7652
768.024	86.5917	89.2875	91.8527
768.507	86.7772	89.8155	91.9399
768.989	86.9407	90.2533	92.0258
769.471	87.0877	90.6204	92.1114
769.953	87.2217	90.9308	92.1979
770.435	87.3444	91.194	92.2866
770.917	87.4554	91.4166	92.3774
771.399	87.5537	91.6029	92.4682
771.881	87.6375	91.7558	92.5559
772.364	87.7059	91.8764	92.6378
772.846	87.7585	91.9647	92.7127
773.328	87.7963	92.0204	92.7817
773.81	87.8202	92.043	92.8479
774.292	87.831	92.0321	92.9147
774.774	87.828	91.9874	92.9845
775.256	87.8093	91.9074	93.0574
775.739	87.772	91.7897	93.1316
776.221	87.7134	91.6299	93.2044
776.703	87.6309	91.4226	93.2738
777.185	87.5228	91.1613	93.339
777.667	87.3872	90.8395	93.4008
778.149	87.2214	90.4506	93.4602
778.631	87.022	89.9881	93.5177
779.113	86.7842	89.4453	93.5725
779.596	86.5038	88.8156	93.6227
780.078	86.1777	88.0924	93.6669
780.56	85.8049	87.2693	93.7053
781.042	85.3866	86.3409	93.74
781.524	84.9259	85.3032	93.7748
782.006	84.4262	84.1548	93.8133
782.488	83.8918	82.8987	93.858
782.97	83.3275	81.5435	93.9085
783.452	82.7406	80.105	93.9625
783.935	82.1413	78.6066	94.0167
784.417	81.5434	77.0776	94.0685
784.899	80.9636	75.5521	94.1168
785.381	80.4204	74.066	94.1623
785.863	79.9325	72.6568	94.2065
786.345	79.5174	71.3626	94.2501
786.827	79.1907	70.2219	94.2926
787.309	78.9652	69.2717	94.3318
787.792	78.8495	68.5436	94.3656
788.274	78.8475	68.059	94.3928
788.756	78.9568	67.826	94.4138
789.238	79.1697	67.8385	94.4308
789.72	79.4743	68.0794	94.4458
790.202	79.8561	68.5253	94.4604
790.684	80.2997	69.1504	94.4739
791.167	80.7899	69.9287	94.4843
791.649	81.3119	70.8331	94.4892
792.131	81.8517	71.8349	94.4873
792.613	82.3964	72.9035	94.4791
793.095	82.9346	74.0088	94.4667
793.577	83.4567	75.1236	94.4525
794.059	83.9558	76.2267	94.4376
794.541	84.4266	77.3037	94.4212
795.024	84.8659	78.3457	94.4004
795.506	85.2718	79.3473	94.3715
795.988	85.6435	80.3041	94.3314
796.47	85.9812	81.2117	94.2788
796.952	86.2855	82.0665	94.2138
797.434	86.5577	82.8662	94.1376
797.916	86.7991	83.6112	94.051
798.398	87.011	84.3041	93.9544
798.88	87.1949	84.9493	93.8475
799.363	87.3523	85.5511	93.7309
799.845	87.4856	86.1128	93.6061
800.327	87.5977	86.6362	93.4767
800.809	87.6919	87.1228	93.3469
801.291	87.7717	87.5742	93.2206
801.773	87.8402	87.9932	93.1001
802.255	87.9004	88.3842	92.9859
802.737	87.9546	88.7522	92.8774
803.22	88.0051	89.1019	92.7744
803.702	88.0544	89.4369	92.678
804.184	88.105	89.7593	92.5913
804.666	88.1591	90.07	92.5184
805.148	88.2183	90.3694	92.4632
805.63	88.2832	90.6574	92.4276
806.112	88.3537	90.9339	92.4113
806.595	88.4284	91.1988	92.4116
807.077	88.5061	91.451	92.4254
807.559	88.5853	91.6888	92.4497
808.041	88.6647	91.91	92.4827
808.523	88.7432	92.1119	92.524
809.005	88.8198	92.2928	92.5735
809.487	88.8933	92.4515	92.6306
809.969	88.9627	92.5877	92.693
810.452	89.027	92.7021	92.7582
810.934	89.0858	92.7957	92.8234
811.416	89.1395	92.8696	92.8869
811.898	89.1883	92.925	92.9489
812.38	89.2328	92.9628	93.0104
812.862	89.2721	92.9835	93.0722
813.344	89.3046	92.9871	93.1339
813.826	89.3278	92.9732	93.1929
814.308	89.3391	92.9406	93.2451
814.791	89.3364	92.8877	93.286
815.273	89.3194	92.8129	93.3125
815.755	89.2888	92.7147	93.3236
816.237	89.2465	92.5926	93.3202
816.719	89.1942	92.4467	93.3042
817.201	89.1327	92.2781	93.2771
817.683	89.0619	92.0888	93.2391
818.165	88.9809	91.8809	93.1891
818.648	88.8886	91.6565	93.126
819.13	88.7847	91.4173	93.0495
819.612	88.6694	91.164	92.9608
820.094	88.5434	90.8969	92.8619
820.576	88.4073	90.6158	92.7553
821.058	88.2613	90.3207	92.6425
821.54	88.1054	90.0125	92.5237
822.023	87.94	89.693	92.3983
822.505	87.7664	89.3645	92.2661
822.987	87.5871	89.0296	92.1279
823.469	87.4054	88.6904	91.9867
823.951	87.2248	88.3483	91.846
824.433	87.048	88.0042	91.7091
824.915	86.8762	87.6595	91.5779
825.397	86.7095	87.3161	91.4519
825.88	86.547	86.9769	91.3289
826.362	86.3877	86.6454	91.206
826.844	86.2311	86.3247	91.0809
827.326	86.0766	86.0161	90.9523
827.808	85.9237	85.7195	90.8196
828.29	85.7711	85.4337	90.6823
828.772	85.6169	85.157	90.539
829.254	85.4585	84.8891	90.387
829.736	85.2934	84.6308	90.2227
830.219	85.1201	84.3839	90.0429
830.701	84.9381	84.1505	89.8456
831.183	84.748	83.9316	89.6303
831.665	84.5514	83.7269	89.3982
832.147	84.3499	83.535	89.1506
832.629	84.1452	83.3545	88.8893
833.111	83.9388	83.1847	88.6153
833.593	83.732	83.026	88.33
834.076	83.5262	82.8789	88.0353
834.558	83.3228	82.7434	87.7345
835.04	83.1229	82.6184	87.4321
835.522	82.9272	82.5015	87.1329
836.004	82.7365	82.3897	86.8413
836.486	82.5515	82.2817	86.5612
836.968	82.374	82.1776	86.2962
837.451	82.207	82.08	86.05
837.933	82.0542	81.9922	85.8273
838.415	81.9199	81.917	85.6337
838.897	81.8079	81.8555	85.4751
839.379	81.7207	81.807	85.357
839.861	81.6597	81.7694	85.2831
840.343	81.6253	81.7408	85.255
840.825	81.6177	81.7207	85.2724
841.308	81.6371	81.7101	85.3335
841.79	81.6835	81.7108	85.4356
842.272	81.7567	81.724	85.5757
842.754	81.8552	81.7496	85.7506
843.236	81.9762	81.7863	85.9564
843.718	82.1161	81.8322	86.1891
844.2	82.2708	81.8862	86.4437
844.682	82.4369	81.949	86.7147
845.164	82.6114	82.0231	86.9969
845.647	82.7926	82.1115	87.2852
846.129	82.9791	82.2162	87.5756
846.611	83.1696	82.3377	87.8653
847.093	83.3621	82.4738	88.152
847.575	83.5545	82.6216	88.4338
848.057	83.7442	82.7783	88.7082
848.539	83.9292	82.9424	88.9725
849.021	84.1078	83.1143	89.2234
849.504	84.2792	83.2953	89.4587
849.986	84.4435	83.4863	89.6774
850.468	84.6013	83.6876	89.8805
850.95	84.7535	83.898	90.0701
851.432	84.9011	84.1155	90.2488
851.914	85.0449	84.3387	90.4187
852.396	85.1857	84.5665	90.5805
852.879	85.3243	84.7991	90.734
853.361	85.4612	85.0367	90.8787
853.843	85.5974	85.2796	91.0147
854.325	85.7331	85.527	91.143
854.807	85.8684	85.778	91.2655
855.289	86.0034	86.0311	91.3837
855.771	86.1374	86.2856	91.4983
856.253	86.2703	86.5415	91.6089
856.736	86.4019	86.7992	91.7141
857.218	86.5329	87.059	91.8127
857.7	86.6641	87.3206	91.9051
858.182	86.7963	87.5831	91.9929
858.664	86.9302	87.845	92.079
859.146	87.0655	88.1052	92.1657
859.628	87.2016	88.3633	92.2542
860.11	87.3373	88.6194	92.3434
860.592	87.4717	88.8743	92.4305
861.075	87.604	89.1282	92.5123
861.557	87.7346	89.381	92.5867
862.039	87.8639	89.6318	92.6533
862.521	87.9927	89.8797	92.7133
863.003	88.1214	90.1242	92.7691
863.485	88.2495	90.3656	92.8224
863.967	88.3759	90.6052	92.874
864.449	88.4993	90.8442	92.9236
864.932	88.6188	91.0835	92.9709
865.414	88.7342	91.3231	93.016
865.896	88.8461	91.5618	93.0599
866.378	88.9557	91.7982	93.1042
866.86	89.0642	92.0308	93.1498
867.342	89.1719	92.2587	93.1962
867.824	89.2788	92.4816	93.2416
868.307	89.3837	92.6999	93.2829
868.789	89.4859	92.9142	93.3181
869.271	89.585	93.1247	93.3468
869.753	89.6812	93.3314	93.3708
870.235	89.7753	93.5341	93.3935
870.717	89.868	93.7324	93.4184
871.199	89.9597	93.9259	93.4472
871.681	90.05	94.1141	93.4794
872.163	90.1378	94.2963	93.5126
872.646	90.2223	94.4716	93.5442
873.128	90.3031	94.6394	93.5723
873.61	90.3803	94.7988	93.5972
874.092	90.4548	94.9501	93.6212
874.574	90.5273	95.0937	93.6468
875.056	90.5981	95.2305	93.6758
875.538	90.6672	95.3619	93.7084
876.02	90.7342	95.4889	93.7432
876.503	90.799	95.612	93.7784
876.985	90.8623	95.7314	93.8126
877.467	90.925	95.847	93.8461
877.949	90.9885	95.9582	93.8797
878.431	91.0531	96.0645	93.9148
878.913	91.1186	96.1653	93.9514
879.395	91.1833	96.26	93.9881
879.877	91.2451	96.3486	94.0228
880.36	91.3022	96.4315	94.0537
880.842	91.3539	96.51	94.0803
881.324	91.4006	96.5859	94.1043
881.806	91.4436	96.6611	94.1284
882.288	91.4843	96.7368	94.1554
882.77	91.5231	96.813	94.1862
883.252	91.5598	96.8884	94.2195
883.735	91.5933	96.9604	94.2525
884.217	91.6225	97.0263	94.2818
884.699	91.6473	97.084	94.3055
885.181	91.6685	97.1333	94.3238
885.663	91.6876	97.1756	94.3387
886.145	91.7062	97.2135	94.3527
886.627	91.7249	97.2495	94.3675
887.109	91.7433	97.2856	94.3826
887.591	91.76	97.3221	94.3961
888.074	91.7736	97.3584	94.4052
888.556	91.7829	97.393	94.4083
889.038	91.7876	97.4248	94.4051
889.52	91.788	97.4536	94.3969
890.002	91.7845	97.4796	94.3854
890.484	91.777	97.5037	94.3714
890.966	91.7648	97.5267	94.3542
891.448	91.7471	97.5488	94.3317
891.931	91.7235	97.5697	94.3017
892.413	91.6946	97.5892	94.263
892.895	91.6621	97.6074	94.2162
893.377	91.6279	97.6249	94.1633
893.859	91.5939	97.6428	94.1066
894.341	91.5607	97.6616	94.0473
894.823	91.5277	97.6816	93.985
895.305	91.4934	97.7015	93.9183
895.788	91.4564	97.7197	93.8455
896.27	91.416	97.7343	93.7664
896.752	91.3724	97.7443	93.6825
897.234	91.3268	97.7495	93.5971
897.716	91.2803	97.7508	93.5139
898.198	91.2338	97.7497	93.4354
898.68	91.1874	97.7477	93.3629
899.163	91.1413	97.7455	93.296
899.645	91.0958	97.743	93.2339
900.127	91.0519	97.7399	93.1763
900.609	91.0113	97.7357	93.1242
901.091	90.9758	97.73	93.0791
901.573	90.9464	97.7232	93.0427
902.055	90.9232	97.7153	93.0158
902.537	90.9047	97.7065	92.9972
903.019	90.8892	97.6963	92.9848
903.502	90.8746	97.6836	92.9763
903.984	90.86	97.6675	92.97
904.466	90.8453	97.6476	92.9658
904.948	90.8312	97.6239	92.9644
905.43	90.8184	97.5975	92.9672
905.912	90.8071	97.5701	92.9743
906.394	90.7967	97.5429	92.9846
906.876	90.7862	97.5172	92.9958
907.359	90.7744	97.4934	93.0052
907.841	90.7609	97.4713	93.0107
908.323	90.7457	97.4505	93.0116
908.805	90.7291	97.4304	93.0081
909.287	90.7113	97.4107	93.0009
909.769	90.6919	97.3912	92.99
910.251	90.6701	97.3718	92.9751
910.734	90.6449	97.3522	92.9548
911.216	90.616	97.3324	92.9284
911.698	90.5836	97.3123	92.896
912.18	90.5488	97.2922	92.8589
912.662	90.5127	97.2727	92.8189
913.144	90.4758	97.2543	92.7772
913.626	90.4376	97.2374	92.734
914.108	90.3965	97.2223	92.6874
914.591	90.351	97.2085	92.6351
915.073	90.2998	97.1954	92.5747
915.555	90.2429	97.1823	92.5055
916.037	90.1813	97.1686	92.4284
916.519	90.1167	97.1542	92.3453
917.001	90.05	97.1396	92.2582
917.483	89.9812	97.1257	92.1677
917.965	89.9091	97.1135	92.0727
918.447	89.832	97.1037	91.9707
918.93	89.7479	97.097	91.8589
919.412	89.6561	97.0932	91.7354
919.894	89.5566	97.0922	91.5999
920.376	89.45	97.0935	91.4529
920.858	89.3369	97.0961	91.2955
921.34	89.2173	97.0995	91.1277
921.822	89.0905	97.1026	90.949
922.304	88.9554	97.105	90.7579
922.787	88.8112	97.1058	90.553
923.269	88.6578	97.1051	90.3339
923.751	88.4954	97.1029	90.1013
924.233	88.3245	97.0992	89.8564
924.715	88.1455	97.0945	89.6004
925.197	87.9582	97.0885	89.3336
925.679	87.7622	97.0814	89.0552
926.161	87.5573	97.0726	88.7642
926.644	87.3439	97.0624	88.4599
927.126	87.1234	97.0509	88.1427
927.608	86.8974	97.0387	87.8138
928.09	86.6673	97.0268	87.4753
928.572	86.4338	97.016	87.1286
929.054	86.1965	97.0067	86.7747
929.536	85.9546	96.999	86.4137
930.018	85.7077	96.9925	86.0456
930.5	85.4563	96.9862	85.6711
930.983	85.202	96.9794	85.2916
931.465	84.9474	96.9714	84.9093
931.947	84.695	96.9617	84.5263
932.429	84.4464	96.9499	84.1441
932.911	84.2026	96.9358	83.7639
933.393	83.964	96.9191	83.3865
933.875	83.7314	96.8998	83.0138
934.357	83.5063	96.878	82.6489
934.84	83.2914	96.8542	82.296
935.322	83.0897	96.8293	81.9602
935.804	82.9042	96.8043	81.6457
936.286	82.7374	96.7799	81.3555
936.768	82.5907	96.7563	81.0916
937.25	82.4651	96.7332	80.8548
937.732	82.3611	96.7097	80.6458
938.215	82.2793	96.6851	80.466
938.697	82.2202	96.6584	80.3172
939.179	82.184	96.6294	80.201
939.661	82.1697	96.5981	80.1183
940.143	82.1756	96.5647	80.069
940.625	82.1994	96.5293	80.0516
941.107	82.2386	96.4917	80.0643
941.589	82.2906	96.4518	80.1046
942.072	82.3536	96.4094	80.1704
942.554	82.4262	96.3648	80.2595
943.036	82.5072	96.3188	80.3692
943.518	82.5951	96.2721	80.4965
944	82.6883	96.2255	80.6373
944.482	82.7848	96.1794	80.7872
944.964	82.8825	96.1333	80.942
945.446	82.9793	96.0862	81.0979
945.929	83.0736	96.0367	81.2525
946.411	83.1637	95.9835	81.4045
946.893	83.2481	95.9254	81.5532
947.375	83.3258	95.8616	81.6986
947.857	83.3958	95.7917	81.8404
948.339	83.4577	95.715	81.9781
948.821	83.5117	95.631	82.1111
949.303	83.5586	95.5389	82.2387
949.785	83.5998	95.438	82.3606
950.268	83.6367	95.3276	82.4769
950.75	83.67	95.2066	82.5878
951.232	83.6991	95.0743	82.6932
951.714	83.7225	94.9293	82.7919
952.196	83.7374	94.7703	82.882
952.678	83.7408	94.5953	82.9608
953.16	83.7305	94.403	83.0254
953.643	83.7052	94.1926	83.0736
954.125	83.6653	93.9645	83.1041
954.607	83.612	93.7207	83.1166
955.089	83.5476	93.4649	83.1116
955.571	83.4748	93.2024	83.0902
956.053	83.3963	92.9402	83.0532
956.535	83.3151	92.6866	83.0014
957.018	83.2347	92.4507	82.9363
957.5	83.1592	92.2421	82.8599
957.982	83.0928	92.0693	82.7756
958.464	83.0396	91.9395	82.6879
958.946	83.0029	91.8569	82.6019
959.428	82.9849	91.8227	82.5229
959.91	82.9867	91.8353	82.4559
960.392	83.0088	91.8906	82.4058
960.874	83.0517	91.9825	82.3772
961.357	83.1156	92.1039	82.3744
961.839	83.2009	92.2469	82.4015
962.321	83.3079	92.4036	82.4618
962.803	83.4358	92.5667	82.5573
963.285	83.5834	92.73	82.6886
963.767	83.7488	92.8884	82.8545
964.249	83.9294	93.0381	83.0526
964.731	84.1228	93.1763	83.2795
965.213	84.3266	93.3013	83.5314
965.696	84.539	93.4123	83.8046
966.178	84.758	93.509	84.0954
966.66	84.9818	93.5921	84.4002
967.142	85.2083	93.6626	84.7157
967.624	85.435	93.7218	85.0378
968.106	85.659	93.7709	85.3625
968.588	85.8774	93.8108	85.6857
969.071	86.0876	93.8417	86.0035
969.553	86.2879	93.864	86.3129
970.035	86.477	93.8777	86.6119
970.517	86.6547	93.8831	86.8994
970.999	86.8212	93.8807	87.175
971.481	86.9766	93.8714	87.4381
971.963	87.121	93.8561	87.688
972.445	87.254	93.8358	87.9235
972.928	87.3755	93.8114	88.1437
973.41	87.4852	93.7834	88.3482
973.892	87.5832	93.7523	88.5375
974.374	87.6699	93.7181	88.7128
974.856	87.7455	93.6806	88.8753
975.338	87.8102	93.6398	89.0256
975.82	87.8639	93.5952	89.1633
976.302	87.9064	93.5466	89.2871
976.784	87.9377	93.4942	89.3959
977.267	87.9583	93.438	89.489
977.749	87.969	93.3784	89.5667
978.231	87.9708	93.3159	89.6306
978.713	87.9645	93.2509	89.6822
979.195	87.9506	93.1837	89.7228
979.677	87.9289	93.1146	89.7527
980.159	87.8993	93.0435	89.7714
980.641	87.8618	92.9703	89.7782
981.124	87.817	92.8949	89.7726
981.606	87.7655	92.817	89.7551
982.088	87.7082	92.7364	89.7264
982.57	87.6453	92.653	89.6874
983.052	87.5766	92.5666	89.6381
983.534	87.5012	92.4771	89.5779
984.016	87.4182	92.3843	89.5052
984.499	87.3274	92.2879	89.419
984.981	87.2292	92.1875	89.3189
985.463	87.1248	92.0828	89.2061
985.945	87.0161	91.9737	89.0828
986.427	86.9048	91.8604	88.9515
986.909	86.7921	91.7433	88.8148
987.391	86.6789	91.6232	88.6746
987.873	86.5658	91.5012	88.5319
988.356	86.4536	91.3778	88.3879
988.838	86.3433	91.253	88.2437
989.32	86.2361	91.1263	88.101
989.802	86.1327	90.9965	87.9614
990.284	86.0334	90.8622	87.8265
990.766	85.9378	90.7227	87.6973
991.248	85.8451	90.5777	87.5739
991.73	85.7545	90.4281	87.4566
992.212	85.6654	90.2748	87.3454
992.695	85.5785	90.1191	87.241
993.177	85.4943	89.9617	87.1443
993.659	85.4139	89.8022	87.0561
994.141	85.3377	89.6398	86.9767
994.623	85.2654	89.4735	86.9053
995.105	85.196	89.3025	86.8402
995.587	85.1282	89.1265	86.7792
996.069	85.0606	88.9461	86.7203
996.552	84.9925	88.7619	86.6623
997.034	84.9233	88.5742	86.6046
997.516	84.8529	88.3828	86.5471
997.998	84.781	88.1871	86.4899
998.48	84.7073	87.9862	86.4327
998.962	84.6312	87.7794	86.375
999.444	84.5519	87.5665	86.316
999.927	84.469	87.3477	86.2557
1000.41	84.3825	87.1232	86.1946
1000.89	84.2926	86.8932	86.1338
1001.37	84.1995	86.6573	86.0748
1001.86	84.1037	86.4149	86.0185
1002.34	84.0054	86.1657	85.9648
1002.82	83.9047	85.9098	85.9127
1003.3	83.8017	85.6478	85.8603
1003.78	83.6964	85.3805	85.8055
1004.27	83.5886	85.1083	85.7462
1004.75	83.4777	84.8308	85.6807
1005.23	83.3627	84.5466	85.6075
1005.71	83.2419	84.2538	85.5253
1006.19	83.1137	83.9509	85.4323
1006.68	82.9761	83.6373	85.3271
1007.16	82.8278	83.3134	85.2082
1007.64	82.6682	82.9806	85.0749
1008.12	82.4968	82.64	84.9275
1008.61	82.3134	82.2916	84.7666
1009.09	82.1177	81.9345	84.5933
1009.57	81.9092	81.5667	84.408
1010.05	81.6875	81.1867	84.2108
1010.53	81.4524	80.7935	84.0011
1011.01	81.2046	80.3877	83.7784
1011.5	80.9455	79.9703	83.5427
1011.98	80.6768	79.5422	83.2946
1012.46	80.4001	79.103	83.0356
1012.94	80.1163	78.6509	82.7673
1013.43	79.8261	78.1828	82.4916
1013.91	79.5297	77.696	82.2105
1014.39	79.2281	77.189	81.9259
1014.87	78.9229	76.6616	81.6408
1015.35	78.6169	76.1147	81.3586
1015.84	78.3131	75.5486	81.0835
1016.32	78.014	74.9618	80.8199
1016.8	77.7214	74.3508	80.5714
1017.28	77.4359	73.711	80.3411
1017.76	77.158	73.0382	80.131
1018.25	76.8883	72.3307	79.9429
1018.73	76.6283	71.5901	79.7785
1019.21	76.3803	70.821	79.6397
1019.69	76.1461	70.0297	79.5282
1020.18	75.9271	69.2224	79.4445
1020.66	75.723	68.4048	79.3882
1021.14	75.5323	67.5818	79.3572
1021.62	75.3534	66.7593	79.3485
1022.1	75.1846	65.9446	79.3587
1022.59	75.0251	65.1455	79.3846
1023.07	74.8741	64.3687	79.4235
1023.55	74.7303	63.616	79.4732
1024.03	74.5904	62.8821	79.5313
1024.52	74.4491	62.1544	79.5948
1025	74.2995	61.4148	79.6607
1025.48	74.1347	60.6444	79.7257
1025.96	73.9486	59.8273	79.787
1026.44	73.7377	58.9534	79.8432
1026.93	73.5005	58.0185	79.8942
1027.41	73.2373	57.0228	79.9408
1027.89	72.9491	55.9686	79.9847
1028.37	72.6365	54.8591	80.0272
1028.85	72.3006	53.6994	80.0688
1029.34	71.9426	52.4978	80.1094
1029.82	71.5657	51.2679	80.1484
1030.3	71.1749	50.028	80.1854
1030.78	70.7768	48.799	80.2202
1031.27	70.3783	47.5996	80.2533
1031.75	69.9852	46.4424	80.2856
1032.23	69.6014	45.333	80.3176
1032.71	69.2291	44.2712	80.3498
1033.19	68.8696	43.256	80.3819
1033.67	68.5251	42.289	80.4137
1034.16	68.1987	41.3764	80.4449
1034.64	67.8942	40.5265	80.4756
1035.12	67.6142	39.7457	80.5061
1035.6	67.359	39.034	80.537
1036.09	67.1257	38.3838	80.5683
1036.57	66.9085	37.7816	80.5998
1037.05	66.7006	37.2126	80.6306
1037.53	66.4955	36.6641	80.6599
1038.01	66.2878	36.1273	80.6871
1038.5	66.0729	35.5953	80.7118
1038.98	65.8456	35.0588	80.7345
1039.46	65.599	34.5034	80.7552
1039.94	65.3236	33.9095	80.7741
1040.42	65.0087	33.2554	80.7905
1040.91	64.6436	32.5234	80.8034
1041.39	64.2198	31.7038	80.8117
1041.87	63.7313	30.7969	80.8145
1042.35	63.1747	29.81	80.8114
1042.84	62.5474	28.7531	80.8023
1043.32	61.8463	27.6342	80.7871
1043.8	61.0669	26.4583	80.7655
1044.28	60.2042	25.2298	80.7365
1044.76	59.2547	23.9581	80.6989
1045.25	58.2187	22.6613	80.6508
1045.73	57.1016	21.3676	80.5909
1046.21	55.9129	20.1109	80.5182
1046.69	54.665	18.9235	80.432
1047.17	53.3699	17.8301	80.3314
1047.66	52.0384	16.8441	80.2151
1048.14	50.6802	15.9713	80.0806
1048.62	49.3065	15.215	79.9248
1049.1	47.9322	14.582	79.7443
1049.59	46.577	14.0845	79.536
1050.07	45.2638	13.7359	79.298
1050.55	44.0147	13.5452	79.0288
1051.03	42.8473	13.5113	78.728
1051.51	41.7725	13.6224	78.3945
1052	40.7961	13.861	78.0274
1052.48	39.9219	14.2105	77.6254
1052.96	39.1554	14.6622	77.1879
1053.44	38.5055	15.2157	76.7159
1053.92	37.9823	15.8751	76.2127
1054.41	37.5938	16.6426	75.6833
1054.89	37.3417	17.5131	75.1345
1055.37	37.2209	18.4739	74.573
1055.85	37.2218	19.5083	74.0062
1056.34	37.3351	20.603	73.441
1056.82	37.5555	21.7522	72.8849
1057.3	37.8829	22.9585	72.3466
1057.78	38.3205	24.2281	71.8352
1058.26	38.8703	25.5652	71.3593
1058.75	39.5297	26.9667	70.9261
1059.23	40.2906	28.4225	70.5399
1059.71	41.1417	29.9193	70.2026
1060.19	42.0725	31.4465	69.9142
1060.67	43.0764	33.0003	69.6741
1061.16	44.1512	34.5838	69.4821
1061.64	45.2966	36.2028	69.3382
1062.12	46.5107	37.861	69.2421
1062.6	47.7874	39.556	69.192
1063.09	49.1153	41.2794	69.1843
1063.57	50.4809	43.0203	69.2145
1064.05	51.8706	44.77	69.2778
1064.53	53.274	46.5243	69.3708
1065.01	54.6834	48.284	69.4917
1065.49	56.0926	50.0505	69.6404
1065.98	57.4942	51.8227	69.8173
1066.46	58.8784	53.5932	70.0223
1066.94	60.2336	55.3498	70.2545
1067.42	61.5479	57.0782	70.5124
1067.91	62.8122	58.7655	70.7944
1068.39	64.0211	60.4031	71.0998
1068.87	65.1727	61.9861	71.4285
1069.35	66.2676	63.5114	71.7807
1069.84	67.3064	64.9748	72.1556
1070.32	68.289	66.3697	72.5506
1070.8	69.2139	67.6879	72.9614
1071.28	70.0798	68.9216	73.3823
1071.76	70.8865	70.0659	73.8077
1072.24	71.6359	71.1204	74.2327
1072.73	72.332	72.0891	74.6538
1073.21	72.9796	72.9777	75.0685
1073.69	73.5832	73.7922	75.4746
1074.17	74.1455	74.5369	75.8703
1074.66	74.6677	75.2138	76.2528
1075.14	75.1499	75.8243	76.6193
1075.62	75.5918	76.3702	76.9672
1076.1	75.9944	76.8552	77.2946
1076.58	76.3596	77.2845	77.6004
1077.07	76.6904	77.6639	77.8845
1077.55	76.9899	77.9987	78.1473
1078.03	77.2603	78.292	78.3894
1078.51	77.5031	78.5449	78.6111
1078.99	77.7183	78.757	78.8124
1079.48	77.906	78.9279	78.9929
1079.96	78.0663	79.0581	79.1527
1080.44	78.2	79.1495	79.2919
1080.92	78.3088	79.2045	79.4109
1081.41	78.3943	79.2256	79.5107
1081.89	78.4582	79.2141	79.5922
1082.37	78.5015	79.1705	79.656
1082.85	78.5247	79.0951	79.7025
1083.33	78.5288	78.9896	79.7321
1083.82	78.5155	78.8577	79.7455
1084.3	78.4881	78.7058	79.744
1084.78	78.451	78.5419	79.7301
1085.26	78.4089	78.3742	79.7065
1085.74	78.3667	78.2099	79.6765
1086.23	78.3278	78.0541	79.6428
1086.71	78.2948	77.9106	79.6077
1087.19	78.2692	77.7827	79.5726
1087.67	78.2523	77.6743	79.5387
1088.15	78.2453	77.5894	79.5064
1088.64	78.2496	77.5321	79.4766
1089.12	78.2658	77.5046	79.4495
1089.6	78.2932	77.5064	79.4249
1090.08	78.3298	77.5338	79.4017
1090.57	78.3723	77.5811	79.378
1091.05	78.4171	77.6422	79.3515
1091.53	78.4609	77.712	79.3199
1092.01	78.5013	77.7869	79.2815
1092.49	78.5368	77.864	79.2353
1092.98	78.5664	77.9401	79.1809
1093.46	78.5889	78.011	79.1184
1093.94	78.6026	78.0713	79.0475
1094.42	78.6053	78.1148	78.9674
1094.9	78.5948	78.1367	78.8774
1095.39	78.5697	78.1336	78.7766
1095.87	78.529	78.1044	78.6648
1096.35	78.473	78.0489	78.5422
1096.83	78.4021	77.9667	78.4094
1097.32	78.3163	77.8565	78.2671
1097.8	78.2152	77.7154	78.1152
1098.28	78.0979	77.5399	77.9534
1098.76	77.9635	77.3273	77.7807
1099.24	77.8119	77.0766	77.5967
1099.73	77.644	76.7887	77.4013
1100.21	77.461	76.4662	77.1952
1100.69	77.2646	76.1112	76.9793
1101.17	77.0552	75.7252	76.7543
1101.65	76.8322	75.3081	76.5202
1102.14	76.5941	74.8596	76.2763
1102.62	76.3396	74.3805	76.0215
1103.1	76.0686	73.874	75.7555
1103.58	75.783	73.3463	75.4785
1104.07	75.4864	72.8051	75.1924
1104.55	75.1828	72.2579	74.8991
1105.03	74.8755	71.7101	74.6003
1105.51	74.5662	71.1642	74.2969
1105.99	74.2545	70.6203	73.9885
1106.48	73.9393	70.0785	73.6743
1106.96	73.6195	69.5398	73.3539
1107.44	73.2952	69.0076	73.0277
1107.92	72.9678	68.4858	72.6974
1108.4	72.6392	67.9774	72.3649
1108.89	72.3101	67.4819	72.0318
1109.37	71.9801	66.9954	71.6982
1109.85	71.6472	66.5113	71.3637
1110.33	71.3091	66.0228	71.0272
1110.82	70.9639	65.5249	70.6887
1111.3	70.6115	65.0155	70.3494
1111.78	70.2528	64.4939	70.0119
1112.26	69.8893	63.9588	69.6795
1112.74	69.522	63.4061	69.3553
1113.23	69.1506	62.8288	69.0418
1113.71	68.7745	62.218	68.7414
1114.19	68.3939	61.5656	68.4576
1114.67	68.0113	60.8671	68.196
1115.15	67.6319	60.1223	67.9648
1115.64	67.2631	59.3339	67.7735
1116.12	66.9122	58.5053	67.6314
1116.6	66.5847	57.6374	67.5455
1117.08	66.2829	56.7279	67.5191
1117.57	66.006	55.7726	67.5519
1118.05	65.7515	54.7675	67.6414
1118.53	65.5164	53.7122	67.7835
1119.01	65.2981	52.6106	67.9739
1119.49	65.0942	51.4688	68.2079
1119.98	64.9005	50.2926	68.4797
1120.46	64.7107	49.0838	68.7818
1120.94	64.5152	47.8391	69.1051
1121.42	64.3029	46.5515	69.4403
1121.9	64.0628	45.2141	69.779
1122.39	63.786	43.8237	70.1148
1122.87	63.4665	42.3823	70.444
1123.35	63.1002	40.8961	70.7645
1123.83	62.6839	39.372	71.0749
1124.32	62.2126	37.8146	71.3735
1124.8	61.6792	36.225	71.6574
1125.28	61.0748	34.6038	71.9231
1125.76	60.3907	32.9549	72.1673
1126.24	59.6209	31.2906	72.3872
1126.72	58.763	29.6324	72.5815
1127.21	57.8186	28.0088	72.7493
1127.69	56.7919	26.4496	72.8897
1128.17	55.6887	24.9803	73.0013
1128.65	54.5151	23.6195	73.0811
1129.14	53.2795	22.3805	73.1255
1129.62	51.9941	21.275	73.1308
1130.1	50.6775	20.3176	73.0942
1130.58	49.3552	19.5253	73.0144
1131.06	48.0579	18.9139	72.8915
1131.55	46.8171	18.4918	72.7265
1132.03	45.6611	18.2545	72.5201
1132.51	44.6118	18.1847	72.2719
1132.99	43.6847	18.2569	71.9807
1133.47	42.8905	18.4442	71.6447
1133.96	42.2375	18.7253	71.2626
1134.44	41.7321	19.0859	70.8337
1134.92	41.3764	19.5159	70.3584
1135.4	41.1656	20.0042	69.8373
1135.89	41.0848	20.5346	69.2703
1136.37	41.1093	21.0856	68.6558
1136.85	41.2091	21.6348	67.9907
1137.33	41.3536	22.1654	67.2713
1137.81	41.5175	22.6709	66.4948
1138.3	41.6837	23.1563	65.6597
1138.78	41.8422	23.6339	64.7662
1139.26	41.9882	24.1169	63.8158
1139.74	42.1189	24.6147	62.8096
1140.22	42.2324	25.1303	61.7484
1140.71	42.328	25.6629	60.6329
1141.19	42.4086	26.2131	59.4652
1141.67	42.4821	26.7859	58.2505
1142.15	42.5605	27.3917	56.9983
1142.63	42.6575	28.0425	55.7214
1143.12	42.784	28.7468	54.4339
1143.6	42.9446	29.5056	53.1488
1144.08	43.1365	30.3114	51.8765
1144.56	43.3511	31.1521	50.6249
1145.05	43.5777	32.0157	49.4013
1145.53	43.8066	32.8942	48.2143
1146.01	44.0301	33.7844	47.0745
1146.49	44.2419	34.6843	45.9929
1146.97	44.4345	35.5888	44.978
1147.46	44.5973	36.4861	44.0323
1147.94	44.7163	37.3577	43.1516
1148.42	44.7769	38.1816	42.3262
1148.9	44.7668	38.9374	41.5453
1149.38	44.679	39.6099	40.8
1149.87	44.5128	40.19	40.0861
1150.35	44.2721	40.6728	39.4033
1150.83	43.9622	41.0534	38.7525
1151.31	43.5868	41.3238	38.1334
1151.8	43.147	41.4729	37.5431
1152.28	42.6427	41.4885	36.9775
1152.76	42.0755	41.3613	36.4345
1153.24	41.4514	41.0883	35.9167
1153.72	40.7818	40.6734	35.4323
1154.21	40.0818	40.1251	34.9924
1154.69	39.3662	39.4528	34.6077
1155.17	38.6465	38.6629	34.2845
1155.65	37.9286	37.7577	34.0233
1156.13	37.2145	36.7376	33.8207
1156.62	36.5057	35.6047	33.6727
1157.1	35.8062	34.367	33.5785
1157.58	35.1241	33.0399	33.5408
1158.06	34.4697	31.644	33.5648
1158.55	33.8518	30.2014	33.6538
1159.03	33.2745	28.7305	33.8063
1159.51	32.7355	27.2449	34.0154
1159.99	32.2282	25.7553	34.2706
1160.47	31.7459	24.2735	34.5623
1160.96	31.2855	22.8169	34.8844
1161.44	30.8495	21.4097	35.2362
1161.92	30.4438	20.0793	35.6199
1162.4	30.0746	18.8507	36.0368
1162.88	29.744	17.7402	36.4849
1163.37	29.4494	16.7538	36.9577
1163.85	29.1851	15.8891	37.4462
1164.33	28.9464	15.1416	37.9424
1164.81	28.7329	14.5094	38.4424
1165.3	28.5497	13.9955	38.9468
1165.78	28.4043	13.6042	39.4593
1166.26	28.303	13.336	39.9828
1166.74	28.2462	13.1821	40.5171
1167.22	28.2278	13.1243	41.0581
1167.71	28.2378	13.1387	41.5996
1168.19	28.2662	13.2023	42.1368
1168.67	28.3077	13.2989	42.6687
1169.15	28.3621	13.4204	43.1987
1169.63	28.4324	13.5635	43.7327
1170.12	28.5207	13.7242	44.2764
1170.6	28.6242	13.8931	44.8322
1171.08	28.7341	14.0545	45.399
1171.56	28.8388	14.1906	45.9733
1172.05	28.9277	14.288	46.5522
1172.53	28.9954	14.3425	47.1358
1173.01	29.0433	14.3606	47.7273
1173.49	29.0768	14.3557	48.3315
1173.97	29.1019	14.3414	48.952
1174.46	29.1208	14.3264	49.5892
1174.94	29.1312	14.3122	50.2398
1175.42	29.128	14.296	50.8985
1175.9	29.1078	14.2766	51.5606
1176.38	29.072	14.2587	52.2242
1176.87	29.0278	14.254	52.8904
1177.35	28.986	14.2777	53.5623
1177.83	28.9565	14.3421	54.2419
1178.31	28.9442	14.4513	54.9285
1178.8	28.948	14.6003	55.6185
1179.28	28.9631	14.7785	56.3062
1179.76	28.9851	14.9761	56.9867
1180.24	29.0139	15.1896	57.6574
1180.72	29.055	15.4229	58.3188
1181.2	29.1169	15.6848	58.9729
1181.69	29.2069	15.9821	59.6218
1182.17	29.3273	16.3153	60.2655
1182.65	29.4744	16.677	60.9016
1183.13	29.6406	17.0555	61.5266
1183.62	29.8191	17.4407	62.137
1184.1	30.0077	17.8292	62.7313
1184.58	30.2097	18.225	63.3102
1185.06	30.4321	18.6367	63.8756
1185.54	30.6808	19.0713	64.4292
1186.03	30.9574	19.5298	64.9713
1186.51	31.2576	20.006	65.5001
1186.99	31.5741	20.4897	66.0128
1187.47	31.8999	20.9728	66.5065
1187.95	32.2326	21.4533	66.9801
1188.44	32.5753	21.9368	67.4339
1188.92	32.9342	22.4327	67.8699
1189.4	33.3149	22.9489	68.2899
1189.88	33.7187	23.4872	68.6951
1190.37	34.1418	24.0421	69.0853
1190.85	34.5775	24.6043	69.4591
1191.33	35.0199	25.1661	69.8154
1191.81	35.4675	25.7258	70.1536
1192.29	35.9237	26.2881	70.4742
1192.78	36.395	26.8619	70.7787
1193.26	36.8873	27.4543	71.0682
1193.74	37.402	28.067	71.3433
1194.22	37.9362	28.695	71.6033
1194.7	38.4841	29.3299	71.8469
1195.19	39.041	29.965	72.0732
1195.67	39.6058	30.599	72.2819
1196.15	40.1826	31.237	72.474
1196.63	40.7778	31.8874	72.6512
1197.12	41.397	32.5571	72.8152
1197.6	42.0419	33.2476	72.967
1198.08	42.7093	33.9539	73.1066
1198.56	43.3931	34.6675	73.233
1199.04	44.0878	35.3814	73.3452
1199.53	44.7912	36.0935	73.4431
1200.01	45.5052	36.8074	73.5273
1200.49	46.2337	37.5299	73.5992
1200.97	46.9802	38.2668	73.6605
1201.45	47.7445	39.0188	73.7121
1201.94	48.5227	39.7812	73.7542
1202.42	49.3086	40.5468	73.7862
1202.9	50.0963	41.3091	73.8077
1203.38	50.8834	42.0667	73.8189
1203.87	51.6704	42.8231	73.8209
1204.35	52.4602	43.5847	73.8155
1204.83	53.2549	44.3566	73.8047
1205.31	54.054	45.1398	73.7895
1205.79	54.854	45.9301	73.7695
1206.28	55.6497	46.7209	73.7436
1206.76	56.4367	47.5065	73.7103
1207.24	57.2134	48.2854	73.6685
1207.72	57.9812	49.0608	73.6183
1208.2	58.7431	49.8381	73.5607
1208.69	59.5018	50.622	73.4971
1209.17	60.2577	51.4133	73.4283
1209.65	61.0081	52.2085	73.3546
1210.13	61.7489	53.0024	73.2754
1210.62	62.4758	53.7901	73.1904
1211.1	63.186	54.5705	73.0996
1211.58	63.8783	55.346	73.0044
1212.06	64.5524	56.1208	72.9068
1212.54	65.2068	56.8974	72.8086
1213.03	65.838	57.675	72.7108
1213.51	66.4401	58.4487	72.6129
1213.99	67.0059	59.2115	72.5133
1214.47	67.5286	59.9567	72.4101
1214.95	68.0033	60.6806	72.3024
1215.44	68.4266	61.3819	72.1905
1215.92	68.7969	62.0605	72.0761
1216.4	69.1122	62.7148	71.9611
1216.88	69.3696	63.3396	71.8469
1217.37	69.565	63.926	71.7337
1217.85	69.6938	64.4631	71.6202
1218.33	69.7528	64.9409	71.5052
1218.81	69.7416	65.3524	71.3878
1219.29	69.6633	65.6943	71.268
1219.78	69.5242	65.9662	71.1472
1220.26	69.3327	66.169	71.0267
1220.74	69.0978	66.3034	70.9071
1221.22	68.8282	66.3697	70.7882
1221.7	68.5322	66.3692	70.6682
1222.19	68.2187	66.306	70.5458
1222.67	67.8986	66.1895	70.4202
1223.15	67.5842	66.0335	70.292
1223.63	67.2896	65.8554	70.1628
1224.12	67.0276	65.6732	70.0342
1224.6	66.8086	65.5022	69.9072
1225.08	66.6393	65.3543	69.7811
1225.56	66.5223	65.238	69.6543
1226.04	66.4583	65.1602	69.5248
1226.53	66.4471	65.1283	69.392
1227.01	66.4892	65.1507	69.2564
1227.49	66.5847	65.2355	69.1201
1227.97	66.7327	65.3887	68.9851
1228.45	66.9299	65.6117	68.8526
1228.94	67.1699	65.9015	68.7222
1229.42	67.4446	66.2514	68.5922
1229.9	67.7454	66.6542	68.4606
1230.38	68.0652	67.1041	68.3266
1230.86	68.3989	67.5978	68.1906
1231.35	68.7429	68.1333	68.0543
1231.83	69.0938	68.708	67.9195
1232.31	69.4474	69.3171	67.7871
1232.79	69.7981	69.9531	67.6563
1233.28	70.1394	70.6071	67.5253
1233.76	70.4651	71.2703	67.3923
1234.24	70.771	71.9357	67.2564
1234.72	71.0544	72.5986	67.1186
1235.2	71.3147	73.2551	66.9811
1235.69	71.5515	73.901	66.8465
1236.17	71.7637	74.5305	66.7161
1236.65	71.9498	75.1367	66.5897
1237.13	72.1077	75.7127	66.4662
1237.61	72.2368	76.254	66.3445
1238.1	72.3387	76.7598	66.2252
1238.58	72.4189	77.234	66.111
1239.06	72.4856	77.6843	66.0062
1239.54	72.5492	78.1207	65.9155
1240.03	72.6204	78.5545	65.842
1240.51	72.7085	78.9967	65.7867
1240.99	72.8215	79.4584	65.7487
1241.47	72.9649	79.9502	65.7261
1241.95	73.1424	80.482	65.7178
1242.43	73.3556	81.0618	65.7238
1242.92	73.6031	81.6932	65.7448
1243.4	73.8794	82.374	65.7814
1243.88	74.1756	83.0949	65.8328
1244.36	74.4794	83.8406	65.8962
1244.85	74.7772	84.5927	65.9675
1245.33	75.057	85.3319	66.0428
1245.81	75.3097	86.0418	66.1197
1246.29	75.5306	86.7102	66.1975
1246.77	75.719	87.3292	66.2771
1247.26	75.8769	87.895	66.3594
1247.74	76.0075	88.4065	66.4443
1248.22	76.1141	88.8649	66.5301
1248.7	76.1994	89.2729	66.6142
1249.18	76.266	89.6345	66.6941
1249.67	76.3172	89.9547	66.7693
1250.15	76.357	90.2398	66.8409
1250.63	76.39	90.4964	66.9117
1251.11	76.4206	90.7308	66.9845
1251.6	76.4519	90.9485	67.0607
1252.08	76.4854	91.1534	67.14
1252.56	76.5206	91.3482	67.2204
1253.04	76.5563	91.5344	67.3
1253.52	76.5915	91.7131	67.3778
1254.01	76.6264	91.8854	67.4547
1254.49	76.6622	92.0524	67.5333
1254.97	76.7005	92.2152	67.616
1255.45	76.7426	92.3746	67.7043
1255.93	76.7889	92.531	67.7983
1256.42	76.8387	92.6839	67.8967
1256.9	76.8909	92.8327	67.9985
1257.38	76.9449	92.9767	68.1039
1257.86	77.0011	93.1156	68.2151
1258.35	77.061	93.2494	68.3352
1258.83	77.1263	93.3786	68.4676
1259.31	77.1982	93.5034	68.614
1259.79	77.2768	93.6237	68.7739
1260.27	77.361	93.7387	68.945
1260.76	77.4489	93.8473	69.1242
1261.24	77.5395	93.9485	69.3092
1261.72	77.632	94.0416	69.4991
1262.2	77.7267	94.1268	69.6944
1262.68	77.8242	94.2047	69.8955
1263.17	77.9241	94.2765	70.102
1263.65	78.0254	94.343	70.3118
1264.13	78.1258	94.4049	70.5222
1264.61	78.2229	94.4623	70.7301
1265.1	78.3152	94.5153	70.9339
1265.58	78.4022	94.5641	71.1338
1266.06	78.4852	94.6096	71.3318
1266.54	78.5661	94.6526	71.5305
1267.02	78.647	94.6945	71.7325
1267.51	78.7296	94.7359	71.9396
1267.99	78.8147	94.777	72.1531
1268.47	78.9036	94.8172	72.3745
1268.95	78.9976	94.8556	72.6062
1269.43	79.0992	94.8915	72.8519
1269.92	79.2117	94.9244	73.116
1270.4	79.3383	94.9546	73.4025
1270.88	79.482	94.983	73.7141
1271.36	79.6443	95.0104	74.0515
1271.85	79.8254	95.0372	74.4136
1272.33	80.0247	95.0636	74.7985
1272.81	80.2415	95.0892	75.2042
1273.29	80.4753	95.1137	75.6293
1273.77	80.7258	95.1369	76.0728
1274.26	80.9929	95.159	76.5333
1274.74	81.2753	95.1805	77.0087
1275.22	81.5713	95.2016	77.4956
1275.7	81.8777	95.2221	77.9897
1276.18	82.1912	95.2415	78.4866
1276.67	82.5089	95.2588	78.9819
1277.15	82.8284	95.2736	79.4724
1277.63	83.1483	95.2856	79.9557
1278.11	83.468	95.295	80.43
1278.6	83.7865	95.3023	80.8935
1279.08	84.1029	95.3076	81.3447
1279.56	84.4153	95.3102	81.7815
1280.04	84.7216	95.3093	82.202
1280.52	85.0196	95.3031	82.6044
1281.01	85.3075	95.2906	82.9878
1281.49	85.584	95.2712	83.3514
1281.97	85.8486	95.2449	83.6957
1282.45	86.1011	95.2126	84.021
1282.93	86.341	95.1745	84.3278
1283.42	86.5678	95.1305	84.6163
1283.9	86.7804	95.0794	84.8862
1284.38	86.9781	95.0194	85.1371
1284.86	87.16	94.9489	85.3687
1285.34	87.3262	94.8667	85.5813
1285.83	87.4772	94.7722	85.7759
1286.31	87.6139	94.6659	85.9539
1286.79	87.7369	94.5481	86.1167
1287.27	87.846	94.4188	86.2657
1287.76	87.9403	94.2772	86.4012
1288.24	88.0187	94.1221	86.5231
1288.72	88.0802	93.9527	86.631
1289.2	88.1243	93.7683	86.7246
1289.68	88.1517	93.5693	86.8044
1290.17	88.1639	93.3566	86.8716
1290.65	88.1624	93.1312	86.9276
1291.13	88.1485	92.8939	86.9736
1291.61	88.1228	92.6453	87.0101
1292.09	88.0859	92.3862	87.0371
1292.58	88.0385	92.1186	87.0538
1293.06	87.9821	91.8455	87.06
1293.54	87.9191	91.5715	87.0556
1294.02	87.8527	91.3019	87.0413
1294.51	87.7857	91.0422	87.0185
1294.99	87.7204	90.7976	86.9884
1295.47	87.6585	90.5731	86.9523
1295.95	87.6004	90.3731	86.9115
1296.43	87.5469	90.2017	86.8669
1296.91	87.4983	90.0625	86.8204
1297.4	87.4555	89.9571	86.7739
1297.88	87.4192	89.885	86.7297
1298.36	87.3894	89.8423	86.69
1298.84	87.3652	89.8221	86.6564
1299.33	87.3449	89.8156	86.6293
1299.81	87.3257	89.8133	86.6087
1300.29	87.3054	89.8059	86.594
1300.77	87.2818	89.7859	86.5847
1301.25	87.254	89.7472	86.5808
1301.74	87.2212	89.6848	86.5827
1302.22	87.183	89.5947	86.5908
1302.7	87.1384	89.4732	86.6054
1303.18	87.0863	89.3169	86.6263
1303.66	87.0256	89.1231	86.6525
1304.15	86.9557	88.8905	86.6832
1304.63	86.8768	88.6188	86.7177
1305.11	86.7901	88.3088	86.7558
1305.59	86.6972	87.9609	86.7979
1306.08	86.5991	87.5748	86.845
1306.56	86.4963	87.149	86.8978
1307.04	86.3883	86.6813	86.9567
1307.52	86.2742	86.1704	87.0218
1308	86.1536	85.6167	87.0926
1308.49	86.0266	85.0225	87.1686
1308.97	85.8941	84.3907	87.2495
1309.45	85.7566	83.7236	87.3351
1309.93	85.6135	83.0209	87.4254
1310.41	85.4632	82.2796	87.5202
1310.9	85.3024	81.4949	87.6187
1311.38	85.1277	80.6629	87.7198
1311.86	84.9362	79.7824	87.8222
1312.34	84.7267	78.856	87.9244
1312.83	84.4993	77.8892	88.0253
1313.31	84.255	76.8877	88.1243
1313.79	83.9939	75.8549	88.2207
1314.27	83.7151	74.7912	88.3135
1314.75	83.4162	73.6944	88.4012
1315.24	83.0938	72.5619	88.4819
1315.72	82.7452	71.3932	88.5536
1316.2	82.3686	70.1898	88.6147
1316.68	81.9635	68.9547	88.6647
1317.16	81.5301	67.6908	88.7041
1317.65	81.0685	66.3995	88.7344
1318.13	80.5784	65.0816	88.7566
1318.61	80.0594	63.7397	88.771
1319.09	79.5122	62.3806	88.7773
1319.58	78.939	61.0162	88.7743
1320.06	78.3437	59.6613	88.7611
1320.54	77.7307	58.3291	88.7377
1321.02	77.1031	57.0272	88.7054
1321.5	76.4618	55.7559	88.6662
1321.99	75.8056	54.5115	88.6224
1322.47	75.1329	53.2907	88.576
1322.95	74.4432	52.0962	88.5284
1323.43	73.7398	50.9391	88.4803
1323.91	73.0289	49.8361	88.4327
1324.4	72.3189	48.8048	88.3867
1324.88	71.6172	47.8574	88.344
1325.36	70.9293	46.9984	88.3062
1325.84	70.2581	46.226	88.2743
1326.33	69.6057	45.5375	88.2485
1326.81	68.9759	44.9345	88.2283
1327.29	68.3753	44.4243	88.2124
1327.77	67.8133	44.0177	88.2
1328.25	67.2992	43.7224	88.1905
1328.74	66.8403	43.5387	88.1842
1329.22	66.4394	43.4575	88.1818
1329.7	66.0964	43.4638	88.1836
1330.18	65.8097	43.5431	88.1895
1330.66	65.5791	43.6857	88.1985
1331.15	65.4072	43.8885	88.2094
1331.63	65.2973	44.1511	88.2211
1332.11	65.2513	44.4701	88.2332
1332.59	65.2668	44.8348	88.246
1333.08	65.3364	45.2268	88.26
1333.56	65.4488	45.6236	88.2757
1334.04	65.5922	46.0051	88.2927
1334.52	65.7565	46.3575	88.3097
1335	65.9344	46.6746	88.3253
1335.48	66.1206	46.9541	88.3383
1335.97	66.3097	47.1927	88.3484
1336.45	66.4937	47.3809	88.3567
1336.93	66.6613	47.5025	88.3655
1337.41	66.7994	47.5368	88.3774
1337.9	66.8948	47.4655	88.3946
1338.38	66.9368	47.2786	88.4187
1338.86	66.919	46.9782	88.4506
1339.34	66.8392	46.5778	88.4903
1339.82	66.6979	46.0966	88.5377
1340.31	66.496	45.5534	88.5926
1340.79	66.234	44.9609	88.6547
1341.27	65.9115	44.3271	88.7232
1341.75	65.5288	43.6594	88.7969
1342.23	65.0888	42.9693	88.8743
1342.72	64.5974	42.275	88.9534
1343.2	64.0641	41.5996	89.0328
1343.68	63.4996	40.9662	89.1114
1344.16	62.9143	40.393	89.1888
1344.65	62.3165	39.8901	89.265
1345.13	61.7135	39.4613	89.3399
1345.61	61.1124	39.1097	89.4126
1346.09	60.5229	38.8424	89.4816
1346.57	59.9577	38.6728	89.5451
1347.06	59.4321	38.6171	89.6011
1347.54	58.9604	38.6881	89.6486
1348.02	58.5527	38.8884	89.6876
1348.5	58.2139	39.2094	89.7184
1348.98	57.944	39.6343	89.7417
1349.47	57.7422	40.1468	89.7576
1349.95	57.6102	40.7367	89.7653
1350.43	57.5532	41.4025	89.7639
1350.91	57.5785	42.1478	89.7529
1351.39	57.6914	42.974	89.7331
1351.88	57.8921	43.876	89.7064
1352.36	58.1749	44.8407	89.6757
1352.84	58.5304	45.8521	89.6437
1353.32	58.9494	46.8972	89.6121
1353.81	59.4267	47.9705	89.581
1354.29	59.9617	49.0743	89.5498
1354.77	60.556	50.213	89.5176
1355.25	61.2096	51.3876	89.4843
1355.73	61.918	52.591	89.4506
1356.22	62.6724	53.8095	89.4182
1356.7	63.4624	55.0281	89.3881
1357.18	64.2794	56.2367	89.3606
1357.66	65.1201	57.434	89.3341
1358.14	65.9853	58.6263	89.3064
1358.63	66.8787	59.8235	89.2753
1359.11	67.8039	61.034	89.2396
1359.59	68.7631	62.2624	89.1993
1360.07	69.7575	63.5106	89.1559
1360.56	70.7896	64.7816	89.111
1361.04	71.8629	66.0825	89.066
1361.52	72.981	67.4234	89.0211
1362	74.1417	68.8114	88.9762
1362.48	75.332	70.2422	88.9308
1362.97	76.5263	71.6943	88.885
1363.45	77.6917	73.1336	88.8396
1363.93	78.7987	74.5255	88.7954
1364.41	79.8294	75.8474	88.7522
1364.89	80.7813	77.0952	88.7087
1365.38	81.6629	78.2811	88.6623
1365.86	82.4881	79.4252	88.61
1366.34	83.2693	80.5466	88.5496
1366.82	84.0138	81.6564	88.4799
1367.31	84.722	82.7538	88.4018
1367.79	85.3886	83.8274	88.3169
1368.27	86.0054	84.8598	88.2272
1368.75	86.5653	85.8337	88.1343
1369.23	87.0645	86.7375	88.0385
1369.72	87.5031	87.566	87.9394
1370.2	87.8851	88.3203	87.8368
1370.68	88.2165	89.0049	87.731
1371.16	88.5044	89.6262	87.6229
1371.64	88.7561	90.1925	87.5138
1372.13	88.9792	90.7135	87.4041
1372.61	89.1799	91.2	87.2937
1373.09	89.3629	91.6618	87.1816
1373.57	89.5302	92.1046	87.0673
1374.06	89.6814	92.5278	86.952
1374.54	89.8144	92.9244	86.8386
1375.02	89.9274	93.2853	86.7312
1375.5	90.0207	93.604	86.6336
1375.98	90.0967	93.88	86.5479
1376.47	90.1595	94.1189	86.4747
1376.95	90.2129	94.3296	86.4139
1377.43	90.26	94.5203	86.3659
1377.91	90.3027	94.6964	86.3326
1378.39	90.342	94.8595	86.3173
1378.88	90.3787	95.008	86.3242
1379.36	90.4139	95.1393	86.3564
1379.84	90.4497	95.2522	86.4158
1380.32	90.4883	95.3477	86.5018
1380.81	90.5322	95.4283	86.6124
1381.29	90.5827	95.4967	86.7445
1381.77	90.6402	95.554	86.894
1382.25	90.7038	95.5998	87.0563
1382.73	90.7717	95.6328	87.2257
1383.22	90.8421	95.6518	87.3959
1383.7	90.9129	95.6573	87.5605
1384.18	90.9828	95.6516	87.713
1384.66	91.0497	95.6376	87.8477
1385.14	91.1113	95.6183	87.959
1385.63	91.1644	95.5958	88.0424
1386.11	91.2053	95.5709	88.0947
1386.59	91.2308	95.5438	88.1149
1387.07	91.239	95.5149	88.1048
1387.56	91.2305	95.4853	88.0686
1388.04	91.2073	95.4567	88.0112
1388.52	91.1719	95.4305	87.937
1389	91.1266	95.4071	87.8494
1389.48	91.0728	95.3853	87.7509
1389.96	91.012	95.3632	87.6451
1390.45	90.9464	95.339	87.5362
1390.93	90.879	95.3122	87.4292
1391.41	90.8133	95.2837	87.3282
1391.89	90.7527	95.2564	87.2362
1392.38	90.7001	95.234	87.1544
1392.86	90.6572	95.2213	87.0829
1393.34	90.6255	95.2227	87.0224
1393.82	90.6058	95.2415	86.9751
1394.3	90.5993	95.2792	86.9457
1394.79	90.6066	95.3351	86.9387
1395.27	90.6281	95.4065	86.9575
1395.75	90.6629	95.4899	87.0016
1396.23	90.7097	95.5817	87.0684
1396.71	90.7674	95.6793	87.1549
1397.2	90.8362	95.781	87.2607
1397.68	90.9176	95.8849	87.3882
1398.16	91.0139	95.99	87.5425
1398.64	91.1273	96.0949	87.7278
1399.13	91.258	96.1986	87.9443
1399.61	91.403	96.3003	88.1869
1400.09	91.5575	96.3988	88.4458
1400.57	91.7159	96.4928	88.7113
1401.05	91.8748	96.5805	88.9773
1401.54	92.0337	96.6599	89.2435
1402.02	92.1952	96.7299	89.514
1402.5	92.3634	96.7904	89.796
1402.98	92.5432	96.8431	90.0961
1403.46	92.7379	96.8913	90.4185
1403.95	92.9474	96.9392	90.7621
1404.43	93.1678	96.9899	91.1202
1404.91	93.392	97.0444	91.4822
1405.39	93.6119	97.1009	91.8368
1405.88	93.8209	97.1559	92.1757
1406.36	94.0163	97.2058	92.495
1406.84	94.1982	97.249	92.7946
1407.32	94.3688	97.2854	93.0762
1407.8	94.5306	97.3164	93.3418
1408.29	94.685	97.3437	93.5925
1408.77	94.8325	97.3681	93.8286
1409.25	94.9727	97.3892	94.0503
1409.73	95.105	97.4065	94.2582
1410.21	95.229	97.4197	94.4528
1410.7	95.3448	97.4295	94.6349
1411.18	95.4524	97.4375	94.804
1411.66	95.5515	97.4453	94.9588
1412.14	95.6413	97.4537	95.0972
1412.62	95.7208	97.4617	95.2178
1413.11	95.7896	97.4671	95.3204
1413.59	95.8479	97.467	95.4066
1414.07	95.8974	97.4594	95.4796
1414.55	95.9396	97.4439	95.5426
1415.04	95.9759	97.4216	95.5974
1415.52	96.0067	97.3945	95.6442
1416	96.031	97.3645	95.6814
1416.48	96.0471	97.3323	95.7069
1416.96	96.0539	97.2976	95.7198
1417.45	96.0517	97.2598	95.7214
1417.93	96.0428	97.2198	95.716
1418.41	96.031	97.1808	95.7091
1418.89	96.0195	97.1478	95.7044
1419.38	96.009	97.1251	95.701
1419.86	95.9966	97.1126	95.6936
1420.34	95.9779	97.106	95.6757
1420.82	95.9494	97.0985	95.6434
1421.3	95.9098	97.084	95.5955
1421.79	95.8593	97.0584	95.5331
1422.27	95.7987	97.0209	95.457
1422.75	95.7285	96.973	95.3669
1423.23	95.6478	96.9178	95.2606
1423.71	95.5554	96.8592	95.1353
1424.2	95.4499	96.7996	94.9895
1424.68	95.332	96.739	94.8246
1425.16	95.2032	96.6753	94.6444
1425.64	95.0663	96.6048	94.4527
1426.12	94.9226	96.5243	94.2511
1426.61	94.772	96.4318	94.0373
1427.09	94.6121	96.3267	93.8054
1427.57	94.4397	96.2098	93.5483
1428.05	94.2521	96.0831	93.2606
1428.54	94.0493	95.95	92.9411
1429.02	93.8345	95.8152	92.5946
1429.5	93.6145	95.6854	92.2309
1429.98	93.3971	95.5686	91.861
1430.46	93.1897	95.4735	91.4941
1430.95	92.9969	95.4078	91.1361
1431.43	92.8208	95.3765	90.7905
1431.91	92.6616	95.3803	90.4604
1432.39	92.5184	95.4152	90.1485
1432.88	92.3896	95.4744	89.8578
1433.36	92.2735	95.5503	89.5889
1433.84	92.1679	95.6377	89.34
1434.32	92.0697	95.7349	89.1056
1434.8	91.9754	95.8437	88.8778
1435.29	91.8807	95.968	88.6485
1435.77	91.782	96.1095	88.4123
1436.25	91.678	96.2637	88.1704
1436.73	91.5699	96.4183	87.9305
1437.21	91.4611	96.5578	87.7016
1437.7	91.3537	96.6711	87.4876
1438.18	91.247	96.7551	87.2839
1438.66	91.1374	96.8127	87.0806
1439.14	91.0198	96.8486	86.8666
1439.62	90.8892	96.8662	86.6327
1440.11	90.7414	96.8672	86.3733
1440.59	90.5742	96.8521	86.0868
1441.07	90.3871	96.8212	85.7744
1441.55	90.1812	96.7756	85.4396
1442.04	89.9586	96.7177	85.0866
1442.52	89.7216	96.6501	84.72
1443	89.4728	96.5747	84.3449
1443.48	89.2155	96.4924	83.9674
1443.96	88.9534	96.4027	83.5942
1444.45	88.6904	96.3043	83.2317
1444.93	88.4294	96.196	82.8843
1445.41	88.1716	96.077	82.5531
1445.89	87.9165	95.9469	82.2369
1446.37	87.663	95.8061	81.9342
1446.86	87.4115	95.6556	81.6472
1447.34	87.1663	95.4978	81.3832
1447.82	86.9355	95.336	81.1541
1448.3	86.7289	95.1743	80.9716
1448.79	86.5541	95.0161	80.8417
1449.27	86.4137	94.8629	80.7626
1449.75	86.3057	94.7146	80.7267
1450.23	86.226	94.5696	80.7245
1450.71	86.1706	94.4266	80.7486
1451.19	86.1372	94.2857	80.7946
1451.68	86.1242	94.1486	80.859
1452.16	86.1298	94.0189	80.9375
1452.64	86.1503	93.9003	81.0234
1453.12	86.1804	93.7953	81.1079
1453.61	86.2143	93.7045	81.1829
1454.09	86.2475	93.6265	81.2427
1454.57	86.2781	93.5594	81.2874
1455.05	86.3081	93.5014	81.323
1455.53	86.3428	93.4532	81.3618
1456.02	86.3893	93.418	81.4209
1456.5	86.453	93.4007	81.5151
1456.98	86.5326	93.4054	81.6481
1457.46	86.6199	93.4309	81.8078
1457.94	86.7052	93.4709	81.9748
1458.43	86.7833	93.5172	82.1349
1458.91	86.8552	93.564	82.2842
1459.39	86.9239	93.6079	82.424
1459.87	86.9915	93.6478	82.5556
1460.36	87.0579	93.6832	82.6774
1460.84	87.1209	93.7144	82.7854
1461.32	87.178	93.7422	82.8753
1461.8	87.2274	93.7683	82.9447
1462.28	87.2685	93.7951	82.9952
1462.77	87.3026	93.8255	83.0321
1463.25	87.3322	93.862	83.0646
1463.73	87.3597	93.9059	83.1039
1464.21	87.3875	93.956	83.1606
1464.69	87.4167	94.008	83.2423
1465.18	87.4491	94.0553	83.3529
1465.66	87.4874	94.0912	83.4942
1466.14	87.5367	94.1107	83.6682
1466.62	87.6024	94.1111	83.8775
1467.11	87.6892	94.0916	84.1237
1467.59	87.799	94.0528	84.4052
1468.07	87.9306	93.9962	84.7157
1468.55	88.0807	93.9243	85.0457
1469.03	88.2457	93.8407	85.3861
1469.52	88.4248	93.7504	85.7322
1470	88.622	93.66	86.0878
1470.48	88.8475	93.5784	86.4651
1470.96	89.1155	93.5178	86.8828
1471.44	89.4381	93.4934	87.3561
1471.93	89.8166	93.5199	87.885
1472.41	90.2335	93.6057	88.4452
1472.89	90.6569	93.7478	88.9955
1473.37	91.0563	93.933	89.4992
1473.86	91.4173	94.1455	89.9432
1474.34	91.7447	94.3735	90.339
1474.82	92.0534	94.6112	90.7108
1475.3	92.3587	94.8558	91.0813
1475.78	92.6687	95.1037	91.4626
1476.27	92.9825	95.3488	91.8542
1476.75	93.2929	95.5833	92.2465
1477.23	93.591	95.7996	92.6279
1477.71	93.8717	95.9937	92.9912
1478.19	94.1353	96.1654	93.3366
1478.68	94.3869	96.3178	93.6698
1479.16	94.6324	96.4553	93.998
1479.64	94.8759	96.582	94.3255
1480.12	95.1182	96.701	94.6519
1480.61	95.3559	96.814	94.9717
1481.09	95.5835	96.9215	95.2769
1481.57	95.7955	97.0236	95.5603
1482.05	95.9885	97.1197	95.8182
1482.53	96.1621	97.209	96.0505
1483.02	96.3177	97.2903	96.2595
1483.5	96.457	97.3624	96.4472
1483.98	96.5815	97.4247	96.6145
1484.46	96.6921	97.4769	96.7614
1484.94	96.7895	97.5199	96.8886
1485.43	96.8757	97.5553	96.9983
1485.91	96.9533	97.5854	97.0946
1486.39	97.025	97.6117	97.1826
1486.87	97.093	97.6354	97.2664
1487.35	97.1579	97.6569	97.3474
1487.84	97.2187	97.6764	97.4243
1488.32	97.2741	97.6955	97.4947
1488.8	97.3239	97.7174	97.5575
1489.28	97.3699	97.7463	97.6149
1489.77	97.4153	97.786	97.6721
1490.25	97.463	97.8367	97.734
1490.73	97.5132	97.8951	97.8017
1491.21	97.5637	97.9547	97.8716
1491.69	97.6104	98.0093	97.9374
1492.18	97.6502	98.055	97.9934
1492.66	97.682	98.0902	98.0368
1493.14	97.7063	98.1152	98.0684
1493.62	97.7256	98.1315	98.0913
1494.1	97.7424	98.1406	98.11
1494.59	97.7595	98.1438	98.1288
1495.07	97.7781	98.1427	98.1504
1495.55	97.7982	98.1391	98.1749
1496.03	97.8184	98.1355	98.2004
1496.52	97.837	98.1347	98.2246
1497	97.853	98.1387	98.2464
1497.48	97.8672	98.1483	98.2672
1497.96	97.881	98.1622	98.2897
1498.44	97.8958	98.1785	98.3161
1498.93	97.912	98.1951	98.3463
1499.41	97.9291	98.211	98.3784
1499.89	97.9459	98.2261	98.4095
1500.37	97.9616	98.2411	98.4373
1500.85	97.9756	98.2565	98.4613
1501.34	97.9882	98.2723	98.4824
1501.82	97.9995	98.2873	98.502
1502.3	98.0097	98.2995	98.5213
1502.78	98.0181	98.3066	98.5398
1503.27	98.0238	98.3063	98.5555
1503.75	98.0255	98.2966	98.5651
1504.23	98.0222	98.2758	98.5651
1504.71	98.0138	98.2428	98.5523
1505.19	98.0017	98.1978	98.5261
1505.67	97.9899	98.1444	98.4902
1506.16	97.9843	98.0914	98.4541
1506.64	97.9897	98.0529	98.4305
1507.12	98.0062	98.0412	98.4273
1507.6	98.0284	98.0587	98.4419
1508.09	98.0498	98.0975	98.4656
1508.57	98.0675	98.1471	98.4909
1509.05	98.0814	98.199	98.5149
1509.53	98.0933	98.2484	98.538
1510.01	98.1051	98.293	98.5613
1510.5	98.1179	98.3321	98.5857
1510.98	98.1322	98.3658	98.6103
1511.46	98.1473	98.3949	98.6335
1511.94	98.162	98.42	98.653
1512.42	98.1749	98.4412	98.667
1512.91	98.1852	98.4576	98.675
1513.39	98.1924	98.4677	98.6777
1513.87	98.1967	98.4698	98.6762
1514.35	98.1991	98.4633	98.6718
1514.84	98.2005	98.4495	98.6653
1515.32	98.2022	98.4318	98.6575
1515.8	98.2057	98.4161	98.6496
1516.28	98.2119	98.4082	98.6436
1516.76	98.221	98.4118	98.6418
1517.25	98.2319	98.4258	98.6456
1517.73	98.2428	98.4447	98.6544
1518.21	98.2516	98.4618	98.6655
1518.69	98.2571	98.472	98.6752
1519.17	98.2583	98.4732	98.6799
1519.66	98.2556	98.4667	98.6774
1520.14	98.2504	98.4566	98.6681
1520.62	98.2453	98.4491	98.656
1521.1	98.2437	98.4501	98.648
1521.59	98.2479	98.4622	98.6509
1522.07	98.2582	98.4835	98.6665
1522.55	98.2719	98.5088	98.6908
1523.03	98.286	98.5333	98.7166
1523.51	98.2978	98.5542	98.7378
1524	98.3063	98.5704	98.7508
1524.48	98.3114	98.582	98.7558
1524.96	98.3142	98.5895	98.755
1525.44	98.3162	98.5938	98.7521
1525.92	98.3192	98.5966	98.7512
1526.41	98.3244	98.6005	98.7549
1526.89	98.3322	98.6081	98.7637
1527.37	98.3419	98.6211	98.7764
1527.85	98.3522	98.6393	98.7908
1528.34	98.3617	98.6602	98.8053
1528.82	98.3693	98.6801	98.819
1529.3	98.3745	98.695	98.8311
1529.78	98.377	98.7016	98.8412
1530.26	98.377	98.6988	98.8481
1530.75	98.3749	98.6868	98.8505
1531.23	98.3708	98.6676	98.8473
1531.71	98.3651	98.6437	98.8383
1532.19	98.3587	98.6184	98.8253
1532.67	98.3531	98.5952	98.8128
1533.16	98.3501	98.5779	98.8068
1533.64	98.3516	98.5697	98.812
1534.12	98.3576	98.5712	98.8285
1534.6	98.3669	98.5806	98.8519
1535.09	98.3767	98.5942	98.8757
1535.57	98.3847	98.6077	98.8948
1536.05	98.3892	98.6169	98.9066
1536.53	98.389	98.6176	98.9102
1537.01	98.3836	98.606	98.906
1537.5	98.3731	98.5788	98.8951
1537.98	98.358	98.5348	98.8779
1538.46	98.3396	98.4762	98.8552
1538.94	98.3199	98.4108	98.828
1539.42	98.3013	98.351	98.7988
1539.91	98.286	98.3087	98.7728
1540.39	98.2753	98.2881	98.7564
1540.87	98.2698	98.2845	98.7543
1541.35	98.2693	98.2893	98.7671
1541.84	98.2734	98.2965	98.791
1542.32	98.2812	98.3043	98.8209
1542.8	98.2913	98.3133	98.8519
1543.28	98.3015	98.3238	98.8808
1543.76	98.3098	98.3347	98.9066
1544.24	98.3145	98.3432	98.9304
1544.73	98.3153	98.3465	98.9538
1545.21	98.313	98.3429	98.978
1545.69	98.3089	98.3329	99.0027
1546.17	98.3042	98.3182	99.0257
1546.66	98.2989	98.3	99.0444
1547.14	98.292	98.2778	99.0567
1547.62	98.2819	98.2492	99.0615
1548.1	98.267	98.211	99.0598
1548.58	98.2467	98.1613	99.0543
1549.07	98.2221	98.1012	99.0489
1549.55	98.1959	98.0364	99.0476
1550.03	98.1716	97.975	99.0525
1550.51	98.1513	97.9237	99.0631
1550.99	98.1349	97.884	99.0768
1551.48	98.1201	97.8513	99.0905
1551.96	98.1039	97.817	99.1021
1552.44	98.0835	97.7721	99.1114
1552.92	98.0573	97.7103	99.1192
1553.41	98.0255	97.6309	99.1268
1553.89	97.9896	97.5393	99.1352
1554.37	97.9516	97.4445	99.1436
1554.85	97.9121	97.3542	99.15
1555.33	97.8704	97.2702	99.1521
1555.82	97.8237	97.1868	99.1476
1556.3	97.7678	97.0918	99.1351
1556.78	97.6972	96.9682	99.1143
1557.26	97.6038	96.7942	99.0856
1557.74	97.4763	96.5449	99.0518
1558.23	97.3038	96.2021	99.0202
1558.71	97.0858	95.7766	99.0029
1559.19	96.844	95.3222	99.0104
1559.67	96.6112	94.9016	99.0412
1560.15	96.4059	94.5383	99.0844
1560.64	96.2259	94.2158	99.1291
1561.12	96.0599	93.9064	99.1696
1561.6	95.8958	93.5861	99.2036
1562.08	95.7232	93.2356	99.2302
1562.57	95.5328	92.8373	99.2494
1563.05	95.3169	92.375	99.2616
1563.53	95.0708	91.8378	99.268
1564.01	94.7962	91.2268	99.2706
1564.49	94.5028	90.5615	99.272
1564.98	94.2071	89.8786	99.2743
1565.46	93.9274	89.2213	99.278
1565.94	93.6766	88.6239	99.2819
1566.42	93.4598	88.1023	99.2841
1566.9	93.274	87.6542	99.2828
1567.39	93.113	87.2662	99.2776
1567.87	92.9704	86.9234	99.2699
1568.35	92.8428	86.6165	99.2629
1568.83	92.7306	86.3458	99.2605
1569.32	92.6362	86.1198	99.2654
1569.8	92.5611	85.9469	99.2775
1570.28	92.5031	85.826	99.2935
1570.76	92.4565	85.7445	99.3091
1571.24	92.4156	85.6845	99.3211
1571.73	92.3767	85.6306	99.3287
1572.21	92.3392	85.5744	99.3323
1572.69	92.3052	85.5156	99.3329
1573.17	92.2789	85.46	99.3309
1573.65	92.2663	85.4199	99.3256
1574.14	92.2759	85.4137	99.3161
1574.62	92.3188	85.466	99.3014
1575.1	92.4085	85.6055	99.2826
1575.58	92.5553	85.8555	99.2634
1576.07	92.7594	86.2202	99.2493
1576.55	93.0066	86.6768	99.2448
1577.03	93.2733	87.1843	99.25
1577.51	93.5384	87.7054	99.2607
1577.99	93.7918	88.2205	99.2716
1578.48	94.0334	88.7274	99.2789
1578.96	94.2692	89.2328	99.2812
1579.44	94.506	89.7436	99.2798
1579.92	94.7477	90.2618	99.2768
1580.4	94.994	90.7821	99.2748
1580.89	95.2399	91.2928	99.2752
1581.37	95.477	91.7793	99.2778
1581.85	95.697	92.2292	99.2808
1582.33	95.8943	92.6355	99.2823
1582.82	96.0674	92.9976	99.2811
1583.3	96.2185	93.3186	99.2779
1583.78	96.3512	93.6021	99.2747
1584.26	96.4682	93.8503	99.2741
1584.74	96.5712	94.0641	99.2776
1585.23	96.6601	94.2445	99.2852
1585.71	96.735	94.3943	99.2952
1586.19	96.7969	94.5186	99.305
1586.67	96.8484	94.6233	99.3127
1587.15	96.893	94.7134	99.3179
1587.64	96.9335	94.7915	99.3212
1588.12	96.9716	94.8576	99.3236
1588.6	97.0069	94.9109	99.3257
1589.08	97.0378	94.9512	99.327
1589.57	97.0627	94.9806	99.3258
1590.05	97.0813	95.0031	99.3209
1590.53	97.0946	95.0234	99.3116
1591.01	97.1053	95.0449	99.299
1591.49	97.1159	95.0687	99.285
1591.98	97.1279	95.0931	99.2714
1592.46	97.1408	95.1158	99.2588
1592.94	97.1531	95.135	99.2462
1593.42	97.1625	95.1509	99.2312
1593.9	97.1678	95.1657	99.2117
1594.39	97.1695	95.1826	99.1871
1594.87	97.1697	95.2041	99.159
1595.35	97.1708	95.2305	99.1309
1595.83	97.1748	95.2599	99.1065
1596.32	97.1821	95.2898	99.088
1596.8	97.1916	95.3178	99.0755
1597.28	97.2016	95.3434	99.0672
1597.76	97.2112	95.368	99.0606
1598.24	97.2206	95.3938	99.0545
1598.72	97.2314	95.4225	99.0492
1599.21	97.2454	95.4542	99.0467
1599.69	97.2636	95.4875	99.0492
1600.17	97.2855	95.52	99.0575
1600.65	97.3087	95.5498	99.0701
1601.14	97.3303	95.5766	99.0836
1601.62	97.3479	95.6017	99.0943
1602.1	97.361	95.6274	99.0995
1602.58	97.3708	95.6557	99.0996
1603.06	97.3799	95.6871	99.0971
1603.55	97.3904	95.7208	99.0957
1604.03	97.4033	95.7549	99.0981
1604.51	97.4179	95.7879	99.1048
1604.99	97.4327	95.8195	99.1141
1605.47	97.4462	95.8506	99.1232
1605.96	97.458	95.8832	99.1296
1606.44	97.4688	95.9185	99.1326
1606.92	97.4797	95.9567	99.133
1607.4	97.4914	95.9965	99.1325
1607.89	97.5034	96.0358	99.1322
1608.37	97.5139	96.0728	99.1317
1608.85	97.521	96.1074	99.1294
1609.33	97.5238	96.141	99.1236
1609.81	97.5232	96.176	99.114
1610.3	97.5219	96.2144	99.1021
1610.78	97.523	96.2564	99.091
1611.26	97.5285	96.3005	99.0834
1611.74	97.5384	96.344	99.0804
1612.22	97.5503	96.3839	99.0804
1612.71	97.5612	96.4186	99.0798
[truncated: 4,952 more rows]

## Sheet: Fig 2e
Raman shift (cm-1)	Intensity
	ATI-B	ATI-BN
2002.67	-70.0862	49.3645
2001.15	-92.6297	44.1996
1999.62	-98.7554	44.5795
1998.1	-88.8368	49.6607
1996.57	-65.8556	57.7473
1995.05	-34.3721	66.765
1993.52	0.68628	74.7495
1992	35.1028	80.2307
1990.47	66.0816	82.4351
1988.94	92.4757	81.2876
1987.42	114.565	77.2499
1985.89	133.522	71.0701
1984.36	150.77	63.5317
1982.83	167.441	55.2745
1981.3	184.06	46.727
1979.78	200.502	38.1452
1978.25	216.185	29.7222
1976.72	230.362	21.7106
1975.19	242.406	14.5011
1973.66	251.964	8.62313
1972.13	258.943	4.6598
1970.6	263.373	3.10303
1969.07	265.194	4.19431
1967.54	264.1	7.80278
1966.01	259.499	13.3839
1964.47	250.626	20.0385
1962.94	236.783	26.6651
1961.41	217.622	32.1727
1959.88	193.376	35.7067
1958.34	164.959	36.8334
1956.81	133.881	35.6422
1955.28	102.016	32.7389
1953.74	71.2819	29.1302
1952.21	43.3214	26.0207
1950.67	19.2874	24.5617
1949.14	-0.22274	25.6015
1947.6	-15.0876	29.4874
1946.07	-25.4811	35.9594
1944.53	-31.6798	44.1602
1942.99	-33.9338	52.7662
1941.46	-32.459	60.2183
1939.92	-27.5433	65.0138
1938.38	-19.7229	66.0039
1936.85	-9.9393	62.6374
1935.31	0.41078	55.0982
1933.77	9.585	44.301
1932.23	15.7711	31.7382
1930.69	17.4722	19.2043
1929.15	13.8965	8.4501
1927.61	5.23566	0.83976
1926.07	-7.2634	-2.91349
1924.53	-21.4724	-2.87235
1922.99	-34.7738	0.16906
1921.45	-44.5728	4.89026
1919.91	-48.8035	9.76179
1918.37	-46.2936	13.3989
1916.83	-36.9003	14.8659
1915.29	-21.3914	13.8581
1913.74	-1.11576	10.7195
1912.2	22.4256	6.29748
1910.66	47.9853	1.67845
1909.11	74.8351	-2.12189
1907.57	102.825	-4.42762
1906.02	132.234	-5.05995
1904.48	163.483	-4.34261
1902.94	196.803	-2.95936
1901.39	231.975	-1.70883
1899.84	268.219	-1.23004
1898.3	304.275	-1.77859
1896.75	338.626	-3.11907
1895.21	369.808	-4.5639
1893.66	396.705	-5.14725
1892.11	418.742	-3.8851
1890.56	435.931	-0.04854
1889.02	448.772	6.62487
1887.47	458.053	15.8382
1885.92	464.623	26.7839
1884.37	469.207	38.318
1882.82	472.314	49.2107
1881.27	474.24	58.4055
1879.72	475.143	65.2216
1878.17	475.13	69.4517
1876.62	474.299	71.3373
1875.07	472.713	71.4395
1873.52	470.297	70.4474
1871.97	466.723	68.9788
1870.42	461.325	67.4286
1868.86	453.133	65.8976
1867.31	441.053	64.2146
1865.76	424.175	62.0371
1864.21	402.149	58.9949
1862.65	375.522	54.8347
1861.1	345.902	49.5274
1859.54	315.868	43.3103
1857.99	288.59	36.6576
1856.44	267.191	30.1893
1854.88	254.006	24.5435
1853.32	249.884	20.2414
1851.77	253.746	17.577
1850.21	262.536	16.552
1848.66	271.635	16.8678
1847.1	275.678	17.9758
1845.54	269.631	19.1732
1843.98	249.894	19.7287
1842.43	215.167	19.0146
1840.87	166.867	16.6241
1839.31	108.988	12.4529
1837.75	47.3959	6.73102
1836.19	-11.2867	-0.00391
1834.63	-60.9611	-6.98844
1833.07	-97.2185	-13.3599
1831.51	-118.116	-18.3065
1829.95	-124.404	-21.2147
1828.39	-119.152	-21.7866
1826.83	-106.883	-20.1025
1825.27	-92.4494	-16.6159
1823.71	-79.901	-12.0793
1822.15	-71.6534	-7.41413
1820.58	-68.1184	-3.54895
1819.02	-67.8799	-1.25864
1817.46	-68.3317	-1.03334
1815.89	-66.585	-3.00147
1814.33	-60.394	-6.91894
1812.77	-48.8473	-12.2224
1811.2	-32.6442	-18.133
1809.64	-13.9022	-23.7896
1808.07	4.43731	-28.3881
1806.51	19.4262	-31.305
1804.94	28.9156	-32.1903
1803.38	32.1322	-31.0197
1801.81	29.8757	-28.1019
1800.24	24.2979	-24.0426
1798.67	18.3453	-19.6655
1797.11	15.0376	-15.8977
1795.54	16.7813	-13.6283
1793.97	24.9098	-13.5545
1792.4	39.5486	-16.0387
1790.83	59.8161	-21.0011
1789.26	84.2618	-27.876
1787.7	111.381	-35.6513
1786.12	140.04	-42.9986
1784.55	169.677	-48.4818
1782.98	200.236	-50.8108
1781.41	231.869	-49.0913
1779.84	264.549	-43.0154
1778.27	297.718	-32.9463
1776.7	330.133	-19.8683
1775.13	359.971	-5.20708
1773.55	385.177	9.44504
1771.98	403.965	22.6381
1770.41	415.308	33.3348
1768.83	419.286	41.0794
1767.26	417.159	46.0258
1765.69	411.156	48.8241
1764.11	404.036	50.4038
1762.54	398.551	51.721
1760.96	396.975	53.5465
1759.39	400.834	56.3615
1757.81	410.906	60.395
1756.23	427.477	65.7915
1754.66	450.739	72.8558
1753.08	481.198	82.292
1751.5	519.916	95.3445
1749.93	568.495	113.772
1748.35	628.76	139.623
1746.77	702.225	174.845
1745.19	789.465	220.791
1743.61	889.563	277.75
1742.03	999.796	344.609
1740.45	1115.65	418.746
1738.87	1231.16	496.208
1737.29	1339.55	572.138
1735.71	1433.96	641.411
1734.13	1508.17	699.317
1732.55	1557.21	742.197
1730.97	1577.74	767.881
1729.39	1568.14	775.866
1727.8	1528.49	767.212
1726.22	1460.38	744.197
1724.64	1366.75	709.818
1723.05	1251.68	667.265
1721.47	1120.19	619.455
1719.89	978.059	568.736
1718.3	831.552	516.772
1716.72	687.061	464.622
1715.13	550.628	412.933
1713.55	427.418	362.196
1711.96	321.223	312.964
1710.38	234.099	265.979
1708.79	166.221	222.189
1707.2	116.023	182.636
1705.62	80.6078	148.284
1704.03	56.346	119.82
1702.44	39.5622	97.5058
1700.85	27.1586	81.1118
1699.26	17.0566	69.9666
1697.68	8.37877	63.1054
1696.09	1.35462	59.4845
1694.5	-3.00517	58.2107
1692.91	-3.36892	58.7303
1691.32	1.43461	60.9344
1689.73	12.0245	65.1581
1688.13	28.2443	72.0768
1686.54	49.139	82.5292
1684.95	73.1211	97.3102
1683.36	98.2706	116.985
1681.77	122.695	141.765
1680.18	144.867	171.472
1678.58	163.88	205.587
1676.99	179.564	243.367
1675.39	192.459	283.985
1673.8	203.654	326.659
1672.21	214.523	370.725
1670.61	226.429	415.648
1669.02	240.438	460.961
1667.42	257.11	506.179
1665.83	276.419	550.706
1664.23	297.803	593.786
1662.63	320.337	634.529
1661.04	343.001	672.01
1659.44	364.956	705.42
1657.84	385.762	734.232
1656.24	405.482	758.326
1654.65	424.611	778.027
1653.05	443.862	794.026
1651.45	463.849	807.192
1649.85	484.744	818.316
1648.25	506.04	827.836
1646.65	526.472	835.639
1645.05	544.177	840.981
1643.45	557.058	842.567
1641.85	563.287	838.789
1640.25	561.817	828.063
1638.65	552.771	809.195
1637.04	537.576	781.682
1635.44	518.798	745.869
1633.84	499.672	702.934
1632.24	483.442	654.686
1630.63	472.647	603.241
1629.03	468.533	550.649
1627.43	470.737	498.578
1625.82	477.323	448.11
1624.22	485.169	399.716
1622.61	490.618	353.385
1621.01	490.235	308.878
1619.4	481.5	266.006
1617.79	463.278	224.873
1616.19	435.979	185.989
1614.58	401.377	150.253
1612.97	362.166	118.785
1611.37	321.364	92.6799
1609.76	281.71	72.7334
1608.15	245.193	59.2319
1606.54	212.785	51.8395
1604.93	184.437	49.6151
1603.32	159.273	51.142
1601.71	135.947	54.7311
1600.11	113.042	58.6465
1598.49	89.4366	61.309
1596.88	64.5736	61.4451
1595.27	38.582	58.179
1593.66	12.258	51.0755
1592.05	-13.0767	40.1541
1590.44	-35.805	25.8902
1588.83	-54.2916	9.20223
1587.21	-67.1582	-8.58681
1585.6	-73.5268	-25.8377
1583.99	-73.1886	-40.7522
1582.37	-66.6778	-51.6019
1580.76	-55.2352	-57.0042
1579.14	-40.6629	-56.1967
1577.53	-25.0866	-49.2399
1575.91	-10.6694	-37.0861
1574.3	0.67909	-21.4704
1572.68	7.54121	-4.6238
1571.07	9.1347	11.1435
1569.45	5.33813	23.9002
1567.83	-3.3935	32.4845
1566.21	-16.1932	36.7247
1564.6	-31.9748	37.4288
1562.98	-49.6016	36.1353
1561.36	-67.9916	34.6865
1559.74	-86.1468	34.7302
1558.12	-103.12	37.2833
1556.5	-117.958	42.4734
1554.88	-129.669	49.5299
1553.26	-137.25	57.0273
1551.64	-139.783	63.3139
1550.02	-136.585	67.0089
1548.4	-127.378	67.4272
1546.78	-112.404	64.8151
1545.16	-92.4602	60.3287
1543.54	-68.8207	55.7599
1541.91	-43.0617	53.083
1540.29	-16.8329	53.9433
1538.67	8.36671	59.2227
1537.04	31.3505	68.7944
1535.42	51.3088	81.5261
1533.79	67.7797	95.5218
1532.17	80.5524	108.533
1530.54	89.5613	118.43
1528.92	94.8189	123.612
1527.29	96.4159	123.273
1525.67	94.5878	117.468
1524.04	89.8052	106.994
1522.41	82.8362	93.1533
1520.79	74.7241	77.4643
1519.16	66.6574	61.4135
1517.53	59.7483	46.2988
1515.9	54.7764	33.1772
1514.28	51.9865	22.8972
1512.65	51.0094	16.1641
1511.02	50.9606	13.5856
1509.39	50.6999	15.659
1507.76	49.1843	22.693
1506.13	45.8119	34.6892
1504.5	40.6357	51.2317
1502.87	34.3759	71.4424
1501.23	28.215	94.0409
1499.6	23.4359	117.522
1497.97	21.0322	140.428
1496.34	21.4259	161.647
1494.7	24.4187	180.686
1493.07	29.4147	197.829
1491.44	35.8681	214.145
1489.8	43.8161	231.352
1488.17	54.3128	251.556
1486.53	69.5927	276.94
1484.9	92.8614	309.489
1483.26	127.731	350.813
1481.63	177.432	402.105
1479.99	244.039	464.261
1478.35	327.933	538.079
1476.72	427.722	624.508
1475.08	540.647	724.826
1473.44	663.409	840.675
1471.8	793.159	973.912
1470.17	928.346	1126.24
1468.53	1069.11	1298.7
1466.89	1217.05	1491.02
1465.25	1374.34	1701.04
1463.61	1542.39	1924.3
1461.97	1720.44	2153.82
1460.33	1904.48	2380.33
1458.69	2086.86	2592.81
1457.05	2256.83	2779.4
1455.4	2402.04	2928.61
1453.76	2510.62	3030.62
1452.12	2573.41	3078.51
1450.48	2585.95	3069.21
1448.83	2549.6	3004.09
1447.19	2471.55	2888.92
1445.55	2363.76	2733.33
1443.9	2240.96	2549.69
1442.26	2118.26	2351.67
1440.61	2008.73	2152.65
1438.97	1921.61	1964.18
1437.32	1861.33	1794.86
1435.68	1827.51	1649.61
1434.03	1815.8	1529.63
1432.38	1819.27	1432.86
1430.74	1829.96	1354.89
1429.09	1840.25	1290.11
1427.44	1843.83	1232.86
1425.79	1836.16	1178.39
1424.15	1814.43	1123.47
1422.5	1777.36	1066.57
1420.85	1724.78	1007.72
1419.2	1657.41	948.055
1417.55	1576.69	889.316
1415.9	1484.83	833.32
1414.25	1384.89	781.644
1412.6	1280.72	735.486
1410.95	1176.87	695.713
1409.29	1078.13	663.023
1407.64	989.07	638.097
1405.99	913.406	621.679
1404.34	853.523	614.499
1402.68	810.175	617.052
1401.03	782.458	629.299
1399.38	768.056	650.362
1397.72	763.681	678.343
1396.06	765.585	710.33
1394.41	770.03	742.64
1392.75	773.614	771.267
1391.1	773.428	792.445
1389.44	767.062	803.228
1387.79	752.528	801.939
1386.13	728.201	788.414
1384.47	692.845	763.965
1382.81	645.753	731.111
1381.16	586.993	693.107
1379.5	517.671	653.412
1377.84	440.132	615.18
1376.18	357.982	580.895
1374.52	275.886	552.188
1372.86	199.111	529.844
1371.2	132.887	513.967
1369.54	81.6605	504.227
1367.88	48.4218	500.111
1366.22	34.2156	501.13
1364.55	37.9742	506.937
1362.89	56.729	517.355
1361.23	86.1881	532.352
1359.57	121.588	551.981
1357.9	158.666	576.327
1356.24	194.543	605.476
1354.58	228.339	639.491
1352.91	261.344	678.39
1351.25	296.671	722.088
1349.58	338.446	770.301
1347.92	390.651	822.417
1346.25	455.878	877.367
1344.59	534.272	933.545
1342.92	622.925	988.829
1341.25	715.92	1040.74
1339.58	805.059	1086.74
1337.92	881.174	1124.57
1336.25	935.782	1152.71
1334.58	962.714	1170.6
1332.91	959.377	1178.86
1331.24	927.372	1179.15
1329.57	872.307	1173.87
1327.9	802.862	1165.74
1326.23	729.329	1157.27
1324.56	661.945	1150.33
1322.89	609.387	1145.89
1321.22	577.723	1144.02
1319.55	569.981	1144.11
1317.88	586.313	1145.19
1316.2	624.582	1146.37
1314.53	681.127	1147.14
1312.86	751.44	1147.42
1311.18	830.564	1147.49
1309.51	913.205	1147.65
1307.84	993.638	1147.82
1306.16	1065.61	1147.26
1304.48	1122.49	1144.39
1302.81	1157.72	1137.01
1301.13	1165.71	1122.69
1299.46	1142.82	1099.35
1297.78	1088.38	1065.95
1296.1	1005.21	1022.88
1294.43	899.562	972.142
1292.75	780.281	917.101
1291.07	657.435	861.935
1289.39	540.612	810.852
1287.71	437.362	767.319
1286.03	352.16	733.474
1284.35	286.129	709.88
1282.67	237.563	695.661
1280.99	203.027	688.955
1279.31	178.646	687.529
1277.63	161.178	689.357
1275.95	148.512	692.981
1274.27	139.491	697.572
1272.59	133.21	702.7
1270.9	128.141	707.928
1269.22	121.561	712.451
1267.54	109.672	714.935
1265.85	88.5844	713.709
1264.17	56.0076	707.285
1262.48	13.1787	695.095
1260.8	-33.6321	678.194
1259.11	-72.7069	659.651
1257.43	-88.0087	644.426
1255.74	-61.8961	638.617
1254.05	20.9921	648.185
1252.37	169.52	677.4
1250.68	382.55	727.407
1248.99	647.161	795.284
1247.3	939.247	873.929
1245.62	1226.63	952.883
1243.93	1474.18	1020
1242.24	1649.96	1063.61
1240.55	1731.04	1074.78
1238.86	1707.71	1049.04
1237.17	1585.17	987.305
1235.48	1382.29	895.704
1233.79	1127.82	784.341
1232.1	854.832	665.341
1230.4	594.769	550.56
1228.71	372.262	449.524
1227.02	201.864	367.989
1225.32	87.143	307.432
1223.63	22.0957	265.475
1221.94	-5.70127	237.085
1220.24	-11.15	216.181
1218.55	-7.89713	197.25
1216.85	-5.63908	176.585
1215.16	-8.92577	152.904
1213.46	-17.4914	127.285
1211.77	-27.7506	102.515
1210.07	-34.8581	82.0868
1208.37	-34.685	69.1463
1206.68	-25.1894	65.6419
1204.98	-6.91794	71.8712
1203.28	17.3468	86.4796
1201.58	43.5396	106.858
1199.88	67.4872	129.794
1198.18	85.9313	152.193
1196.48	97.1319	171.698
1194.79	100.957	187.097
1193.08	98.5286	198.45
1191.38	91.6255	206.969
1189.68	82.0606	214.721
1187.98	71.2403	224.227
1186.28	59.9916	238.068
1184.58	48.6614	258.549
1182.88	37.3767	287.458
1181.17	26.3349	325.936
1179.47	15.9835	374.425
1177.76	7.01939	432.675
1176.06	0.19621	499.782
1174.36	-3.98329	574.219
1172.65	-5.58709	653.863
1170.95	-5.45369	736.009
1169.24	-5.18028	817.391
1167.53	-6.85619	894.237
1165.83	-12.5599	962.394
1164.12	-23.7146	1017.56
1162.41	-40.4297	1055.66
1160.71	-60.9914	1073.28
1159	-81.6511	1068.26
1157.29	-96.8255	1040.19
1155.58	-99.7458	990.875
1153.87	-83.5123	924.451
1152.16	-42.407	847.255
1150.45	26.7665	767.257
1148.74	123.596	693.149
1147.03	243.507	633.205
1145.32	377.946	594.084
1143.61	515.379	579.804
1141.89	643.01	591.104
1140.18	748.938	625.326
1138.47	824.335	676.88
1136.76	865.189	738.193
1135.04	873.169	800.973
1133.33	855.367	857.536
1131.61	822.903	901.922
1129.9	788.625	930.602
1128.18	764.392	942.661
1126.47	758.536	939.464
1124.75	774.087	923.947
1123.04	808.184	899.724
1121.32	852.834	870.244
1119.6	896.841	838.186
1117.88	928.471	805.207
1116.17	938.242	772.031
1114.45	921.167	738.818
1112.73	877.974	705.63
1111.01	815.015	672.853
1109.29	742.939	641.436
1107.57	674.459	612.872
1105.85	621.745	588.946
1104.13	594.028	571.324
1102.41	595.918	561.111
1100.69	626.731	558.493
1098.96	680.878	562.559
1097.24	749.137	571.352
1095.52	820.454	582.121
1093.8	883.874	591.725
1092.07	930.229	597.102
1090.35	953.331	595.719
1088.62	950.557	585.944
1086.9	922.871	567.287
1085.18	874.377	540.501
1083.45	811.564	507.534
1081.72	742.385	471.344
1080	675.257	435.568
1078.27	618.053	404.087
1076.54	577.142	380.491
1074.82	556.533	367.515
1073.09	557.228	366.516
1071.36	576.896	377.089
1069.63	609.981	396.923
1067.9	648.308	421.966
1066.17	682.174	446.91
1064.44	701.78	465.966
1062.71	698.797	473.783
1060.98	667.758	466.364
1059.25	607.014	441.777
1057.52	519.042	400.515
1055.79	410.051	345.419
1054.06	288.957	281.174
1052.32	165.972	213.504
1050.59	51.1145	148.23
1048.86	-47.0513	90.4257
1047.12	-122.21	43.8372
1045.39	-170.524	10.6687
1043.65	-190.365	-8.2636
1041.92	-181.743	-13.1245
1040.19	-145.7	-4.5715
1038.45	-83.9144	16.6214
1036.71	1.32658	49.6852
1034.98	106.775	93.6749
1033.24	227.651	147.053
1031.5	357.103	207.202
1029.76	486.012	270.085
1028.03	603.374	330.25
1026.29	697.363	381.294
1024.55	756.968	416.771
1022.81	773.928	431.373
1021.07	744.538	422.13
1019.33	670.864	389.298
1017.59	561.006	336.681
1015.85	428.227	271.227
1014.11	289.013	201.935
1012.36	160.417	138.267
1010.62	57.1784	88.41
1008.88	-10.7535	57.7762
1007.13	-39.7779	48.0901
1005.39	-32.9314	57.2654
1003.65	1.14019	80.091
1001.9	50.2917	109.546
1000.16	101.578	138.416
998.412	143.926	160.814
996.668	170.193	173.262
994.922	178.168	175.11
993.176	170.379	168.254
991.428	152.826	156.296
989.682	133.044	143.435
987.934	118.041	133.41
986.186	112.63	128.784
984.438	118.577	130.725
982.688	134.686	139.288
980.939	157.74	154.033
979.189	183.925	174.728
977.439	210.275	201.875
975.689	235.71	236.849
973.938	261.329	281.589
972.188	289.906	337.925
970.436	324.739	406.742
968.684	368.219	487.243
966.932	420.559	576.568
965.178	479.071	669.898
963.424	538.253	761.062
961.672	590.664	843.515
959.916	628.423	911.435
958.162	644.903	960.686
956.408	636.24	989.405
954.652	602.23	998.105
952.896	546.436	989.301
951.141	475.476	966.8
949.383	397.686	934.853
947.627	321.502	897.418
945.869	253.944	857.675
944.111	199.526	817.886
942.354	159.811	779.556
940.594	133.64	743.767
938.836	117.906	711.539
937.076	108.639	684.06
935.316	102.125	662.715
933.557	95.7943	648.908
931.795	88.7239	643.765
930.033	81.6916	647.828
928.273	76.8315	660.865
926.51	77.0201	681.861
924.748	85.1481	709.203
922.986	103.444	740.977
921.223	132.962	775.278
919.459	173.299	810.419
917.695	222.57	844.97
915.93	277.612	877.614
914.166	334.36	906.906
912.4	388.35	931.038
910.635	435.265	947.753
908.869	471.473	954.494
907.102	494.482	948.801
905.336	503.259	928.894
903.568	498.375	894.285
901.801	481.925	846.244
900.031	457.249	787.939
898.264	428.454	724.17
896.494	399.828	660.698
894.725	375.193	603.287
892.955	357.334	556.682
891.186	347.567	523.74
889.414	345.55	504.949
887.643	349.35	498.443
885.871	355.783	500.514
884.1	360.955	506.508
882.328	360.932	511.857
880.555	352.405	513.018
878.781	333.235	508.082
877.008	302.788	496.924
875.234	261.993	480.904
873.459	213.148	462.243
871.686	159.514	443.298
869.91	104.838	425.977
868.135	52.9104	411.5
866.357	7.28235	400.575
864.582	-28.8076	393.942
862.805	-52.3198	393.075
861.027	-60.2206	400.773
859.25	-49.3625	421.343
857.471	-16.602	460.204
855.693	40.7374	522.854
853.914	124.068	613.367
852.135	232.538	732.764
850.354	362.097	877.66
848.574	504.95	1039.63
846.793	649.699	1205.57
845.012	782.339	1359.17
843.23	888.077	1483.21
841.449	953.693	1562.4
839.666	969.997	1586.06
837.883	933.798	1550.11
836.1	848.894	1457.92
834.316	725.755	1319.78
832.533	579.888	1151.04
830.748	429.18	969.517
828.963	290.797	792.441
827.178	178.327	633.848
825.393	99.8009	502.813
823.605	56.9961	402.854
821.818	46.0925	332.512
820.031	59.4094	286.82
818.244	87.6796	259.2
816.457	122.231	243.247
814.668	156.534	234.001
812.879	186.812	228.459
811.09	211.738	225.362
809.301	231.506	224.484
807.512	246.746	225.773
805.721	257.715	228.693
803.93	264.046	231.99
802.139	265.062	233.922
800.348	260.421	232.797
798.555	250.707	227.579
796.762	237.595	218.267
794.969	223.419	205.872
793.176	210.228	191.986
791.383	198.681	178.091
789.588	187.288	164.891
787.793	172.417	151.959
785.998	149.28	137.869
784.203	113.71	120.83
782.406	64.1838	99.6145
780.609	3.34747	74.4305
778.812	-61.6657	47.3738
777.016	-120.512	22.1976
775.219	-162.371	3.36785
773.42	-179.424	-5.36114
771.621	-169.993	-2.39636
769.822	-140.101	10.7575
768.023	-102.621	29.5195
766.223	-73.7637	47.3939
764.424	-67.5657	58.0891
762.623	-89.7909	58.0584
760.822	-133.102	48.6992
759.02	-175.276	37.4315
757.219	-181.614	37.1099
755.416	-111.585	63.6442
753.613	71.43	132.222
751.809	389.529	252.982
750.006	841.508	427.238
748.201	1398.47	645.326
746.396	2005.4	886.827
744.592	2589.06	1123.33
742.787	3070.57	1323.28
740.98	3380.39	1457.93
739.174	3471.98	1506.98
737.367	3331.21	1462.7
735.561	2979.27	1331.5
733.754	2468.3	1132.64
731.945	1870.9	894.336
730.137	1265.99	648.249
728.328	724.193	423.632
726.518	296.141	242.388
724.709	5.92453	116.104
722.898	-149.216	45.5088
721.088	-193.569	22.2351
719.277	-163.854	32.2192
717.465	-98.9441	59.7389
715.654	-31.0148	91.0627
713.842	19.955	116.9
712.029	47.5018	133.248
710.215	56.1935	140.712
708.402	56.6732	142.745
706.588	60.0537	143.5
704.773	73.3865	145.973
702.959	97.3796	150.939
701.143	126.697	156.868
699.328	152.357	160.703
697.512	165.162	159.119
695.693	158.916	149.801
693.877	132.406	132.309
692.061	89.6235	108.29
690.242	38.3253	81.0199
688.424	-12.4404	54.4614
686.604	-54.9753	32.1739
684.785	-84.8931	16.4042
682.965	-101.863	7.61955
681.145	-109.048	4.5782
679.324	-111.556	4.86768
677.504	-114.521	5.71026
675.682	-121.46	4.77785
673.861	-133.399	0.78514
672.037	-148.941	-6.27863
670.215	-165.138	-15.2995
668.393	-178.743	-24.4761
666.568	-187.383	-31.8849
664.744	-190.246	-35.997
662.92	-188.095	-36.0147
661.096	-182.691	-31.9664
659.27	-175.899	-24.5786
657.443	-168.842	-15.0045
655.617	-161.424	-4.51103
653.791	-152.384	5.78063
651.963	-139.817	15.0488
650.137	-121.974	22.8088
648.309	-98.0032	28.8675
646.479	-68.3735	33.2416
644.65	-34.8346	36.0868
642.82	0.07541	37.6622
640.992	33.773	38.3231
639.16	64.3645	38.5198
637.33	91.0989	38.7678
635.5	114.392	39.5694
633.668	135.413	41.2881
631.836	155.385	44.0036
630.004	174.865	47.3985
628.17	193.266	50.7269
626.338	208.812	52.9052
624.504	218.986	52.7326
622.67	221.35	49.2091
620.834	214.518	41.8845
619	198.975	31.1504
617.164	177.485	18.3831
615.328	154.919	5.87339
613.492	137.505	-3.48061
611.654	131.633	-6.68385
609.816	142.473	-1.27147
607.98	172.726	14.0747
606.141	221.783	39.0609
604.303	285.487	71.591
602.463	356.587	107.926
600.625	425.786	143.198
598.785	483.227	172.205
596.943	520.112	190.334
595.104	530.198	194.448
593.262	510.869	183.512
591.42	463.609	158.849
589.578	393.797	123.93
587.734	309.836	83.734
585.893	221.798	43.816
584.049	139.807	9.26635
582.205	72.4634	-16.2006
580.359	25.5928	-30.8373
578.516	1.53469	-35.0084
576.67	-0.89886	-30.8743
574.824	14.1712	-21.7089
572.979	40.782	-11.0307
571.131	72.4599	-1.76727
569.285	103.499	4.34462
567.438	129.919	6.99191
565.59	149.918	7.12082
563.74	163.767	6.452
561.893	173.222	6.83225
560.043	180.666	9.61576
558.193	188.211	15.2455
556.342	197.006	23.1403
554.492	206.921	31.8971
552.641	216.646	39.7296
550.789	224.149	44.9973
548.938	227.318	46.6652
547.084	224.602	44.5634
545.232	215.463	39.3827
543.379	200.527	32.4281
541.525	181.421	25.2192
539.67	160.377	19.0709
537.816	139.722	14.7801
535.961	121.411	12.5047
534.105	106.713	11.853
532.248	96.1047	12.1352
530.393	89.3531	12.6767
528.535	85.7194	13.0824
526.678	84.1878	13.3615
524.82	83.6502	13.8751
522.963	83.002	15.1306
521.104	81.1626	17.4997
519.244	77.0654	20.9625
517.385	69.6804	24.9727
515.525	58.1083	28.5007
513.664	41.753	30.2522
511.803	20.5336	29.0064
509.941	-4.934	23.9779
508.08	-33.2668	15.0954
506.217	-62.4088	3.11391
504.354	-89.9042	-10.4764
502.492	-113.301	-23.7268
500.627	-130.597	-34.6225
498.764	-140.625	-41.4943
496.898	-143.264	-43.3467
495.033	-139.434	-40.0297
493.168	-130.859	-32.2192
491.303	-119.67	-21.2225
489.436	-107.94	-8.66668
487.568	-97.2635	3.85249
485.701	-88.4904	15.0786
483.834	-81.6487	24.2982
481.965	-76.077	31.4081
480.098	-70.7074	36.8519
478.229	-64.4172	41.4572
476.357	-56.362	46.226
474.488	-46.2093	52.131
472.617	-34.224	59.9613
470.746	-21.2057	70.2418
468.875	-8.29947	83.2305
467.004	3.26315	98.9757
465.131	12.4312	117.405
463.258	18.5516	138.414
461.385	21.4975	161.918
459.512	21.6856	187.867
457.637	19.9864	216.19
455.764	17.5468	246.711
453.889	15.5643	279.04
452.012	15.0487	312.476
450.137	16.6196	345.959
448.26	20.3764	378.081
446.383	25.8611	407.185
444.506	32.1294	431.529
442.629	37.9153	449.502
440.75	41.8626	459.846
438.871	42.7801	461.859
436.992	39.8778	455.517
435.113	32.94	441.514
433.232	22.4114	421.197
431.352	9.38702	396.412
429.471	-4.47808	369.294
427.59	-17.1169	342.034
425.707	-26.2263	316.656
423.826	-29.4507	294.843
421.943	-24.5591	277.819
420.059	-9.62853	266.284
418.176	16.7622	260.408
416.291	55.3204	259.851
414.406	105.813	263.815
412.521	166.865	271.106
410.637	235.836	280.217
408.75	308.825	289.438
406.863	380.88	296.992
404.977	446.414	301.187
403.09	499.81	300.591
401.201	536.142	294.192
399.312	551.884	281.51
397.424	545.473	262.662
395.535	517.597	238.339
393.645	471.127	209.706
391.756	410.696	178.247
389.865	341.974	145.574
387.973	270.8	113.239
386.082	202.321	82.5841
384.189	140.32	54.6424
382.297	86.8568	30.1031
380.404	42.2724	9.32842
378.512	5.53235	-7.5934
376.617	-25.1954	-20.7817
374.723	-51.8768	-30.4992
372.828	-76.0156	-37.101
370.934	-98.2563	-40.9967
369.037	-118.254	-42.6209
367.141	-134.811	-42.4053
365.244	-146.221	-40.7459
363.348	-150.706	-37.9658
361.449	-146.837	-34.2792
359.553	-133.83	-29.7623
357.654	-111.658	-24.3395
355.754	-80.9764	-17.7894
353.855	-42.9032	-9.76783
351.955	1.27997	0.15387
350.055	50.3971	12.4408
348.154	103.555	27.5403
346.254	160.173	45.8212
344.352	219.865	67.5068
342.449	282.201	92.6008
340.547	346.439	120.814
338.645	411.293	151.504
336.74	474.829	183.651
334.836	534.536	215.888
332.932	587.581	246.607
331.027	631.215	274.13
329.121	663.233	296.939
327.215	682.385	313.911
325.309	688.627	324.502
323.402	683.127	328.834
321.494	668.001	327.645
319.588	645.816	322.094
317.68	618.978	313.462
315.77	589.141	302.826
313.861	556.829	290.781
311.951	521.373	277.318
310.041	481.238	261.881
308.131	434.691	243.629
306.221	380.659	221.833
304.309	319.562	196.303
302.396	253.884	167.724
300.484	188.263	137.784
298.572	129.017	109.029
296.658	83.1302	84.4503
294.744	56.885	66.8895
292.83	54.4406	58.3898
290.916	76.6898	59.6676
289	120.702	69.8426
287.084	179.933	86.5132
285.168	245.216	106.179
283.252	306.355	124.919
281.334	353.994	139.182
279.418	381.36	146.488
277.5	385.491	145.893
275.58	367.685	138.104
273.662	333.07	125.229
271.742	289.431	110.234
269.822	245.544	96.2481

## Sheet: Fig 2g
Stain	G'	G''	Tanδ			Frequency	G'	G''	Tanδ			Temperature	G'	G''	Tanδ
0.00998	3507.8	974.84	0.278			0.01	18373	2023.9	0.11			-20.04	6645.4	3379.9	0.509
0.0139	3528.1	986.95	0.28			0.0139	18465	2146.3	0.116			-19.21	6664	3418	0.513
0.0193	3540.1	994.11	0.281			0.0193	18755	2328.9	0.124			-18.24	6657.5	3420.7	0.514
0.0268	3548.2	1000.2	0.282			0.0268	19099	2555.9	0.134			-17.23	6646.2	3410.8	0.513
0.0372	3557.9	1004.1	0.282			0.0373	19493	2829	0.145			-16.19	6621	3382.4	0.511
0.0517	3561.2	1007.3	0.283			0.0518	19957	3132.5	0.157			-15.15	6581.1	3350.5	0.509
0.0719	3559.7	1010	0.284			0.072	20476	3474.6	0.17			-14.11	6532.6	3317	0.508
0.0998	3556.1	1011.5	0.284			0.1	21070	3872	0.184			-13.08	6479.2	3282.3	0.507
0.139	3550.4	1012.8	0.285			0.139	21743	4327.8	0.199			-12.04	6418.1	3244.1	0.505
0.193	3541	1012.2	0.286			0.193	22496	4866	0.216			-11.01	6349	3207.7	0.505
0.268	3530.4	1012.5	0.287			0.268	23363	5460.3	0.234			-9.99	6273.5	3173.2	0.506
0.372	3518.4	1011.9	0.288			0.373	24353	6126.7	0.252			-8.96	6166.4	3124.8	0.507
0.517	3507.4	1012.3	0.289			0.518	25461	6883.1	0.27			-7.95	6045.6	3073.4	0.508
0.719	3495.4	1012.9	0.29			0.72	26724	7715.8	0.289			-6.93	5902.9	3020.8	0.512
0.999	3479.4	1012.3	0.291			1	28154	8645.4	0.307			-5.92	5746.4	2967.8	0.516
1.39	3461.9	1012.8	0.293			1.39	29770	9670.7	0.325			-4.9	5577.6	2915.9	0.523
1.93	3436.2	1015.8	0.296			1.93	31592	10798	0.342			-3.89	5409.1	2866.8	0.53
2.68	3399.3	1021.2	0.3			2.68	33633	12041	0.358			-2.88	5231.3	2813.4	0.538
3.72	3347.9	1026.8	0.307			3.73	35903	13389	0.373			-1.88	5067.1	2771.8	0.547
5.17	3270.2	1036.4	0.317			5.18	38434	14878	0.387			-0.87	4880.8	2716.4	0.557
7.19	3174.7	1030.4	0.325			7.2	41267	16505	0.4			0.14	4695.7	2660.3	0.567
9.99	3096.6	1034.5	0.334			10	44399	18305	0.412			1.14	4528.9	2604.3	0.575
13.9	2976.8	1039.2	0.349			13.9	47805	20313	0.425			2.15	4351.8	2538.1	0.583
19.3	2817.4	1045.8	0.371			19.3	51512	22610	0.439			3.15	4186.5	2471.9	0.59
26.8	2605.8	1042.5	0.4			26.8	55452	25367	0.457			4.15	4042.7	2406	0.595
37.2	2409.5	1012.6	0.42			37.3	59751	29021	0.486			5.16	3903.7	2336.3	0.598
51.7	2046.9	1002.9	0.49			51.8	64026	34587	0.54			6.16	3762.4	2256.8	0.6
71.8	1570.4	1097.1	0.699			72	67501	45544	0.675			7.17	3626.7	2174	0.599
99.7	1013.6	903.99	0.892			100	73276	67107	0.916			8.17	3489.7	2088.2	0.598
												9.17	3391.1	2017.2	0.595
												10.17	3272.7	1934.8	0.591
												11.17	3201.4	1871.3	0.585
												12.17	3115.5	1797.2	0.577
												13.17	3045.3	1733.5	0.569
												14.17	2962.7	1664.8	0.562
												15.17	2901.7	1606.4	0.554
												16.17	2844.3	1549.1	0.545
												17.17	2812.4	1503.6	0.535
												18.17	2787.2	1462.3	0.525
												19.17	2777.1	1418.9	0.511
												20.17	2770.8	1376.4	0.497
												21.17	2750.8	1327.6	0.483
												22.17	2752.1	1287.6	0.468
												23.17	2753.9	1247.1	0.453
												24.17	2753.1	1206.7	0.438
												25.17	2744.6	1164.6	0.424
												26.17	2726.8	1119	0.41
												27.17	2718.4	1082	0.398
												28.17	2720.9	1056.2	0.388
												29.17	2724.3	1026.8	0.377
												30.17	2737.7	1000.2	0.365
												31.17	2753.5	968.49	0.352
												32.17	2758.5	933.85	0.339
												33.16	2760.2	900.26	0.326
												34.16	2754.2	866.8	0.315
												35.16	2750	840.16	0.306
												36.16	2741.9	813.1	0.297
												37.16	2730.6	786.6	0.288
												38.16	2718.6	761.67	0.28
												39.15	2709.5	739.69	0.273
												40.15	2695.5	716.59	0.266
												41.15	2685.3	697.4	0.26
												42.15	2675.7	682.36	0.255
												43.15	2675.2	664.55	0.248
												44.15	2663.4	645.16	0.242
												45.15	2648.4	628.76	0.237
												46.15	2634.1	606.4	0.23
												47.15	2608	585.86	0.225
												48.15	2579.4	570.46	0.221
												49.14	2577.5	558.86	0.217
												50.15	2574.5	549.17	0.213
												51.14	2573.8	540.02	0.21
												52.14	2568.5	532.66	0.207
												53.14	2563.7	527.74	0.206
												54.14	2557.3	523.14	0.205
												55.14	2542.2	514.88	0.203
												56.14	2545.2	509.52	0.2
												57.13	2539.8	509.53	0.201
												58.13	2535.6	503.98	0.199
												59.14	2528.4	503.33	0.199
												60.13	2526.2	503.45	0.199
												61.13	2520.6	501.21	0.199
												62.13	2515.6	498.37	0.198
												63.13	2511.7	495.73	0.197
												64.12	2503.4	492.04	0.197
												65.13	2494.2	486.86	0.195
												66.12	2491.7	483.32	0.194
												67.12	2481.7	488.5	0.197
												68.12	2485.2	481.57	0.194
												69.11	2489.7	473.2	0.19
												70.12	2481.2	476.57	0.192
												71.12	2466.8	477.21	0.193
												72.11	2463.2	468.48	0.19
												73.11	2448.2	478.27	0.195
												74.11	2447.9	468.73	0.191
												75.11	2440.7	471.47	0.193
												76.11	2441.8	462.89	0.19
												77.1	2438.9	459.77	0.189
												78.11	2442.2	446.88	0.183
												79.1	2421.9	465.02	0.192
												80.07	2441.7	448.9	0.184

## Sheet: Fig 3e
Wavenumber (cm-1)	Absorbance
	25℃	27℃	29℃	31℃	33℃	35℃	37℃	39℃	41℃	43℃	45℃	47℃	49℃	50℃
649.904	-0.0248	-0.02452	-0.02406	-0.02406	-0.02406	-0.02406	-0.02188	-0.02128	-0.0209	-0.02078	-0.02053	-0.01993	-0.01958	-0.01958
650.868	-0.02531	-0.025	-0.02455	-0.02455	-0.02455	-0.02455	-0.02233	-0.02172	-0.02128	-0.02121	-0.02093	-0.02034	-0.01991	-0.01991
651.832	-0.02599	-0.02566	-0.02519	-0.02519	-0.02519	-0.02519	-0.0229	-0.02228	-0.02179	-0.02174	-0.02141	-0.02083	-0.02033	-0.02033
652.797	-0.02675	-0.02641	-0.02591	-0.02591	-0.02591	-0.02591	-0.02351	-0.02288	-0.02237	-0.02231	-0.02193	-0.02135	-0.02077	-0.02077
653.761	-0.02751	-0.02717	-0.02661	-0.02661	-0.02661	-0.02661	-0.02409	-0.02346	-0.02295	-0.02285	-0.02241	-0.02185	-0.02119	-0.02119
654.725	-0.02818	-0.02785	-0.02723	-0.02723	-0.02723	-0.02723	-0.0246	-0.02397	-0.0235	-0.02333	-0.02284	-0.02227	-0.02157	-0.02157
655.689	-0.02872	-0.02841	-0.02773	-0.02773	-0.02773	-0.02773	-0.02502	-0.02438	-0.02396	-0.02372	-0.02319	-0.02263	-0.02188	-0.02188
656.654	-0.02912	-0.02884	-0.0281	-0.0281	-0.0281	-0.0281	-0.02534	-0.02468	-0.02435	-0.02401	-0.02348	-0.0229	-0.02213	-0.02213
657.618	-0.02939	-0.02914	-0.02834	-0.02834	-0.02834	-0.02834	-0.02558	-0.02489	-0.02464	-0.02421	-0.0237	-0.02311	-0.02233	-0.02233
658.582	-0.02955	-0.02932	-0.02848	-0.02848	-0.02848	-0.02848	-0.02576	-0.02503	-0.02485	-0.02434	-0.02387	-0.02327	-0.02249	-0.02249
659.546	-0.02963	-0.02941	-0.02854	-0.02854	-0.02854	-0.02854	-0.02588	-0.0251	-0.02496	-0.02438	-0.02399	-0.02337	-0.02261	-0.02261
660.511	-0.02962	-0.0294	-0.02851	-0.02851	-0.02851	-0.02851	-0.02593	-0.0251	-0.02497	-0.02435	-0.02404	-0.02339	-0.02267	-0.02267
661.475	-0.02953	-0.02929	-0.02838	-0.02838	-0.02838	-0.02838	-0.02589	-0.02501	-0.02485	-0.02422	-0.02398	-0.02332	-0.02263	-0.02263
662.439	-0.02933	-0.02907	-0.02814	-0.02814	-0.02814	-0.02814	-0.02572	-0.02481	-0.02458	-0.02396	-0.0238	-0.02312	-0.02249	-0.02249
663.403	-0.02901	-0.02872	-0.02778	-0.02778	-0.02778	-0.02778	-0.02541	-0.02448	-0.02416	-0.02357	-0.02347	-0.02277	-0.0222	-0.0222
664.368	-0.02857	-0.02826	-0.02729	-0.02729	-0.02729	-0.02729	-0.02495	-0.02402	-0.02359	-0.02306	-0.02299	-0.02227	-0.02178	-0.02178
665.332	-0.02802	-0.02769	-0.02669	-0.02669	-0.02669	-0.02669	-0.02435	-0.02343	-0.0229	-0.02243	-0.02239	-0.02164	-0.02123	-0.02123
666.296	-0.02738	-0.02706	-0.02604	-0.02604	-0.02604	-0.02604	-0.02367	-0.02277	-0.02215	-0.02175	-0.0217	-0.02094	-0.02061	-0.02061
667.26	-0.02672	-0.02641	-0.02537	-0.02537	-0.02537	-0.02537	-0.02295	-0.02208	-0.02141	-0.02106	-0.02099	-0.02021	-0.01996	-0.01996
668.225	-0.02608	-0.02581	-0.02476	-0.02476	-0.02476	-0.02476	-0.02227	-0.02141	-0.02074	-0.02043	-0.02033	-0.01954	-0.01934	-0.01934
669.189	-0.02554	-0.0253	-0.02426	-0.02426	-0.02426	-0.02426	-0.02168	-0.02084	-0.0202	-0.01989	-0.01976	-0.01897	-0.01881	-0.01881
670.153	-0.0251	-0.0249	-0.02388	-0.02388	-0.02388	-0.02388	-0.02121	-0.02038	-0.01981	-0.01948	-0.01932	-0.01854	-0.01839	-0.01839
671.117	-0.02479	-0.02461	-0.02364	-0.02364	-0.02364	-0.02364	-0.02087	-0.02004	-0.01956	-0.01918	-0.01899	-0.01824	-0.01807	-0.01807
672.082	-0.02457	-0.0244	-0.02349	-0.02349	-0.02349	-0.02349	-0.02062	-0.0198	-0.01941	-0.01898	-0.01875	-0.01804	-0.01784	-0.01784
673.046	-0.02442	-0.02423	-0.02338	-0.02338	-0.02338	-0.02338	-0.02044	-0.01963	-0.01933	-0.01881	-0.01856	-0.0179	-0.01764	-0.01764
674.01	-0.02428	-0.02405	-0.02327	-0.02327	-0.02327	-0.02327	-0.02025	-0.01946	-0.01923	-0.01865	-0.01836	-0.01776	-0.01745	-0.01745
674.975	-0.02411	-0.02383	-0.0231	-0.0231	-0.0231	-0.0231	-0.02004	-0.01928	-0.01909	-0.01844	-0.01813	-0.01758	-0.01721	-0.01721
675.939	-0.0239	-0.02355	-0.02287	-0.02287	-0.02287	-0.02287	-0.01977	-0.01906	-0.01887	-0.0182	-0.01784	-0.01734	-0.01693	-0.01693
676.903	-0.02366	-0.02322	-0.02258	-0.02258	-0.02258	-0.02258	-0.01947	-0.01881	-0.0186	-0.01791	-0.01752	-0.01705	-0.01661	-0.01661
677.867	-0.02341	-0.02289	-0.02226	-0.02226	-0.02226	-0.02226	-0.01917	-0.01855	-0.0183	-0.01763	-0.01721	-0.01674	-0.01628	-0.01628
678.832	-0.0232	-0.02261	-0.02198	-0.02198	-0.02198	-0.02198	-0.01892	-0.01833	-0.01802	-0.0174	-0.01694	-0.01646	-0.01598	-0.01598
679.796	-0.02307	-0.02243	-0.02179	-0.02179	-0.02179	-0.02179	-0.01877	-0.01819	-0.01782	-0.01726	-0.01677	-0.01626	-0.01577	-0.01577
680.76	-0.02305	-0.02237	-0.02172	-0.02172	-0.02172	-0.02172	-0.01874	-0.01814	-0.01773	-0.01724	-0.01672	-0.01617	-0.01567	-0.01567
681.724	-0.02314	-0.02245	-0.02177	-0.02177	-0.02177	-0.02177	-0.01883	-0.0182	-0.01776	-0.01732	-0.01679	-0.01619	-0.01568	-0.01568
682.688	-0.02332	-0.02262	-0.02193	-0.02193	-0.02193	-0.02193	-0.01901	-0.01834	-0.01788	-0.01749	-0.01695	-0.01631	-0.01579	-0.01579
683.653	-0.02353	-0.02285	-0.02215	-0.02215	-0.02215	-0.02215	-0.01924	-0.0185	-0.01805	-0.01769	-0.01714	-0.01647	-0.01594	-0.01594
684.617	-0.02372	-0.02305	-0.02236	-0.02236	-0.02236	-0.02236	-0.01944	-0.01863	-0.0182	-0.01785	-0.0173	-0.01661	-0.01609	-0.01609
685.581	-0.02382	-0.02317	-0.02248	-0.02248	-0.02248	-0.02248	-0.01955	-0.01868	-0.01827	-0.01791	-0.01736	-0.01667	-0.01616	-0.01616
686.545	-0.02378	-0.02316	-0.02248	-0.02248	-0.02248	-0.02248	-0.01951	-0.0186	-0.01821	-0.01782	-0.01729	-0.0166	-0.01611	-0.01611
687.51	-0.02358	-0.02298	-0.02231	-0.02231	-0.02231	-0.02231	-0.01932	-0.01838	-0.01799	-0.01758	-0.01706	-0.01637	-0.01592	-0.01592
688.474	-0.02323	-0.02264	-0.02198	-0.02198	-0.02198	-0.02198	-0.01896	-0.01802	-0.01762	-0.01718	-0.01668	-0.016	-0.01558	-0.01558
689.438	-0.02276	-0.02217	-0.02152	-0.02152	-0.02152	-0.02152	-0.01849	-0.01755	-0.01714	-0.01666	-0.01619	-0.01551	-0.01513	-0.01513
690.403	-0.02223	-0.02164	-0.02099	-0.02099	-0.02099	-0.02099	-0.01795	-0.01702	-0.01659	-0.01609	-0.01564	-0.01495	-0.01461	-0.01461
691.367	-0.0217	-0.0211	-0.02045	-0.02045	-0.02045	-0.02045	-0.01741	-0.0165	-0.01603	-0.01552	-0.01509	-0.0144	-0.01407	-0.01407
692.331	-0.02122	-0.02061	-0.01994	-0.01994	-0.01994	-0.01994	-0.01691	-0.01602	-0.01553	-0.015	-0.01459	-0.0139	-0.01357	-0.01357
693.295	-0.02085	-0.02022	-0.01953	-0.01953	-0.01953	-0.01953	-0.01651	-0.01563	-0.01512	-0.0146	-0.0142	-0.01351	-0.01315	-0.01315
694.26	-0.0206	-0.01995	-0.01924	-0.01924	-0.01924	-0.01924	-0.01622	-0.01535	-0.01485	-0.01432	-0.01393	-0.01325	-0.01284	-0.01284
695.224	-0.02048	-0.01981	-0.01908	-0.01908	-0.01908	-0.01908	-0.01607	-0.0152	-0.01471	-0.01417	-0.01378	-0.01312	-0.01266	-0.01266
696.188	-0.02049	-0.0198	-0.01904	-0.01904	-0.01904	-0.01904	-0.01602	-0.01515	-0.0147	-0.01415	-0.01376	-0.01313	-0.01259	-0.01259
697.152	-0.02059	-0.0199	-0.0191	-0.0191	-0.0191	-0.0191	-0.01607	-0.0152	-0.01479	-0.01424	-0.01383	-0.01323	-0.01263	-0.01263
698.116	-0.02076	-0.02006	-0.01923	-0.01923	-0.01923	-0.01923	-0.0162	-0.01532	-0.01495	-0.0144	-0.01396	-0.0134	-0.01275	-0.01275
699.081	-0.02096	-0.02027	-0.01941	-0.01941	-0.01941	-0.01941	-0.01637	-0.01549	-0.01516	-0.01461	-0.01414	-0.01361	-0.01291	-0.01291
700.045	-0.02118	-0.0205	-0.01961	-0.01961	-0.01961	-0.01961	-0.01656	-0.01567	-0.01538	-0.01484	-0.01434	-0.01382	-0.0131	-0.0131
701.009	-0.02138	-0.02071	-0.01981	-0.01981	-0.01981	-0.01981	-0.01675	-0.01586	-0.01559	-0.01507	-0.01453	-0.01401	-0.01327	-0.01327
701.973	-0.02155	-0.0209	-0.01997	-0.01997	-0.01997	-0.01997	-0.01693	-0.01603	-0.01577	-0.01528	-0.0147	-0.01417	-0.01342	-0.01342
702.938	-0.02167	-0.02104	-0.0201	-0.0201	-0.0201	-0.0201	-0.01707	-0.01617	-0.0159	-0.01544	-0.01483	-0.01427	-0.01353	-0.01353
703.902	-0.02173	-0.02112	-0.02018	-0.02018	-0.02018	-0.02018	-0.01716	-0.01626	-0.01598	-0.01555	-0.0149	-0.01431	-0.01358	-0.01358
704.866	-0.02173	-0.02114	-0.0202	-0.0202	-0.0202	-0.0202	-0.0172	-0.0163	-0.016	-0.0156	-0.01492	-0.01429	-0.01357	-0.01357
705.83	-0.02168	-0.0211	-0.02016	-0.02016	-0.02016	-0.02016	-0.01717	-0.01628	-0.01596	-0.01557	-0.01487	-0.01422	-0.01351	-0.01351
706.795	-0.02159	-0.02101	-0.02007	-0.02007	-0.02007	-0.02007	-0.0171	-0.0162	-0.01588	-0.01549	-0.01477	-0.0141	-0.0134	-0.0134
707.759	-0.02145	-0.02087	-0.01994	-0.01994	-0.01994	-0.01994	-0.01697	-0.01608	-0.01576	-0.01534	-0.01462	-0.01395	-0.01326	-0.01326
708.723	-0.0213	-0.0207	-0.01979	-0.01979	-0.01979	-0.01979	-0.01681	-0.01592	-0.01561	-0.01515	-0.01443	-0.01378	-0.01309	-0.01309
709.687	-0.02113	-0.02052	-0.01961	-0.01961	-0.01961	-0.01961	-0.01663	-0.01574	-0.01544	-0.01494	-0.01422	-0.01359	-0.01291	-0.01291
710.652	-0.02096	-0.02034	-0.01943	-0.01943	-0.01943	-0.01943	-0.01645	-0.01555	-0.01526	-0.01471	-0.014	-0.0134	-0.01273	-0.01273
711.616	-0.02081	-0.02016	-0.01925	-0.01925	-0.01925	-0.01925	-0.01626	-0.01536	-0.01508	-0.01447	-0.01378	-0.01321	-0.01255	-0.01255
712.58	-0.02066	-0.02	-0.01908	-0.01908	-0.01908	-0.01908	-0.01609	-0.01518	-0.01491	-0.01425	-0.01356	-0.01302	-0.01238	-0.01238
713.544	-0.02052	-0.01985	-0.01891	-0.01891	-0.01891	-0.01891	-0.01592	-0.015	-0.01473	-0.01403	-0.01336	-0.01284	-0.01221	-0.01221
714.509	-0.02039	-0.0197	-0.01875	-0.01875	-0.01875	-0.01875	-0.01577	-0.01484	-0.01456	-0.01383	-0.01317	-0.01266	-0.01204	-0.01204
715.473	-0.02026	-0.01956	-0.01859	-0.01859	-0.01859	-0.01859	-0.01561	-0.01468	-0.01438	-0.01364	-0.013	-0.01249	-0.01188	-0.01188
716.437	-0.02012	-0.01942	-0.01843	-0.01843	-0.01843	-0.01843	-0.01545	-0.01452	-0.01421	-0.01346	-0.01283	-0.01232	-0.0117	-0.0117
717.401	-0.01997	-0.01928	-0.01828	-0.01828	-0.01828	-0.01828	-0.01529	-0.01437	-0.01404	-0.01329	-0.01267	-0.01216	-0.01153	-0.01153
718.366	-0.01982	-0.01912	-0.01813	-0.01813	-0.01813	-0.01813	-0.01513	-0.01421	-0.01387	-0.01312	-0.01253	-0.012	-0.01136	-0.01136
719.33	-0.01967	-0.01897	-0.01799	-0.01799	-0.01799	-0.01799	-0.01496	-0.01406	-0.0137	-0.01296	-0.01239	-0.01185	-0.01118	-0.01118
720.294	-0.01953	-0.01881	-0.01786	-0.01786	-0.01786	-0.01786	-0.0148	-0.0139	-0.01354	-0.01281	-0.01226	-0.01172	-0.01102	-0.01102
721.258	-0.01938	-0.01865	-0.01773	-0.01773	-0.01773	-0.01773	-0.01464	-0.01374	-0.01339	-0.01267	-0.01214	-0.01158	-0.01085	-0.01085
722.223	-0.01924	-0.01849	-0.0176	-0.0176	-0.0176	-0.0176	-0.01449	-0.01359	-0.01325	-0.01253	-0.01202	-0.01146	-0.01069	-0.01069
723.187	-0.01911	-0.01834	-0.01748	-0.01748	-0.01748	-0.01748	-0.01433	-0.01343	-0.0131	-0.0124	-0.0119	-0.01133	-0.01053	-0.01053
724.151	-0.01897	-0.01818	-0.01735	-0.01735	-0.01735	-0.01735	-0.01418	-0.01327	-0.01295	-0.01226	-0.01177	-0.0112	-0.01036	-0.01036
725.115	-0.01883	-0.01803	-0.01721	-0.01721	-0.01721	-0.01721	-0.01402	-0.01312	-0.0128	-0.01212	-0.01163	-0.01105	-0.01019	-0.01019
726.08	-0.01868	-0.01787	-0.01705	-0.01705	-0.01705	-0.01705	-0.01385	-0.01296	-0.01264	-0.01196	-0.01147	-0.0109	-0.01	-0.01
727.044	-0.01852	-0.0177	-0.01688	-0.01688	-0.01688	-0.01688	-0.01368	-0.0128	-0.01247	-0.0118	-0.01129	-0.01072	-0.00981	-0.00981
728.008	-0.01836	-0.01754	-0.0167	-0.0167	-0.0167	-0.0167	-0.0135	-0.01264	-0.01229	-0.01163	-0.0111	-0.01053	-0.00961	-0.00961
728.972	-0.01818	-0.01738	-0.01651	-0.01651	-0.01651	-0.01651	-0.01332	-0.01248	-0.01211	-0.01144	-0.0109	-0.01033	-0.00941	-0.00941
729.937	-0.01801	-0.01721	-0.01633	-0.01633	-0.01633	-0.01633	-0.01315	-0.01233	-0.01193	-0.01126	-0.0107	-0.01013	-0.00921	-0.00921
730.901	-0.01784	-0.01705	-0.01615	-0.01615	-0.01615	-0.01615	-0.01298	-0.01218	-0.01176	-0.01108	-0.0105	-0.00992	-0.00901	-0.00901
731.865	-0.01767	-0.0169	-0.01599	-0.01599	-0.01599	-0.01599	-0.01282	-0.01203	-0.01159	-0.0109	-0.0103	-0.00972	-0.00883	-0.00883
732.829	-0.01751	-0.01674	-0.01585	-0.01585	-0.01585	-0.01585	-0.01268	-0.01188	-0.01143	-0.01074	-0.01012	-0.00953	-0.00866	-0.00866
733.794	-0.01737	-0.0166	-0.01572	-0.01572	-0.01572	-0.01572	-0.01255	-0.01175	-0.01129	-0.0106	-0.00997	-0.00936	-0.00851	-0.00851
734.758	-0.01725	-0.01647	-0.01561	-0.01561	-0.01561	-0.01561	-0.01245	-0.01162	-0.01116	-0.01048	-0.00983	-0.00921	-0.00839	-0.00839
735.722	-0.01715	-0.01636	-0.01553	-0.01553	-0.01553	-0.01553	-0.01236	-0.01151	-0.01106	-0.0104	-0.00973	-0.0091	-0.00829	-0.00829
736.686	-0.01707	-0.01627	-0.01547	-0.01547	-0.01547	-0.01547	-0.0123	-0.01142	-0.01099	-0.01035	-0.00967	-0.00902	-0.00823	-0.00823
737.651	-0.01703	-0.01622	-0.01544	-0.01544	-0.01544	-0.01544	-0.01227	-0.01137	-0.01095	-0.01033	-0.00964	-0.00898	-0.0082	-0.0082
738.615	-0.01701	-0.01621	-0.01544	-0.01544	-0.01544	-0.01544	-0.01227	-0.01135	-0.01095	-0.01035	-0.00965	-0.00898	-0.00822	-0.00822
739.579	-0.01702	-0.01624	-0.01546	-0.01546	-0.01546	-0.01546	-0.0123	-0.01138	-0.011	-0.0104	-0.00971	-0.00902	-0.00827	-0.00827
740.543	-0.01706	-0.01631	-0.01552	-0.01552	-0.01552	-0.01552	-0.01235	-0.01144	-0.01107	-0.01047	-0.00979	-0.00909	-0.00835	-0.00835
741.508	-0.01711	-0.0164	-0.01559	-0.01559	-0.01559	-0.01559	-0.01242	-0.01152	-0.01116	-0.01056	-0.00989	-0.00918	-0.00845	-0.00845
742.472	-0.01716	-0.01649	-0.01567	-0.01567	-0.01567	-0.01567	-0.01249	-0.01161	-0.01126	-0.01064	-0.00998	-0.00928	-0.00854	-0.00854
743.436	-0.0172	-0.01657	-0.01573	-0.01573	-0.01573	-0.01573	-0.01254	-0.01169	-0.01134	-0.01069	-0.01006	-0.00935	-0.00862	-0.00862
744.4	-0.01719	-0.01661	-0.01576	-0.01576	-0.01576	-0.01576	-0.01256	-0.01173	-0.01137	-0.0107	-0.01008	-0.00938	-0.00864	-0.00864
745.365	-0.01714	-0.01659	-0.01574	-0.01574	-0.01574	-0.01574	-0.01253	-0.01171	-0.01135	-0.01065	-0.01005	-0.00934	-0.0086	-0.0086
746.329	-0.01703	-0.01649	-0.01565	-0.01565	-0.01565	-0.01565	-0.01243	-0.01162	-0.01124	-0.01052	-0.00993	-0.00924	-0.00848	-0.00848
747.293	-0.01684	-0.0163	-0.01547	-0.01547	-0.01547	-0.01547	-0.01224	-0.01145	-0.01105	-0.01031	-0.00973	-0.00905	-0.00827	-0.00827
748.257	-0.01658	-0.01603	-0.0152	-0.0152	-0.0152	-0.0152	-0.01198	-0.01118	-0.01077	-0.01002	-0.00945	-0.00878	-0.00798	-0.00798
749.222	-0.01625	-0.01567	-0.01486	-0.01486	-0.01486	-0.01486	-0.01163	-0.01084	-0.0104	-0.00966	-0.00908	-0.00843	-0.00761	-0.00761
750.186	-0.01586	-0.01525	-0.01444	-0.01444	-0.01444	-0.01444	-0.01122	-0.01043	-0.00997	-0.00923	-0.00866	-0.00802	-0.00717	-0.00717
751.15	-0.01542	-0.01478	-0.01397	-0.01397	-0.01397	-0.01397	-0.01076	-0.00996	-0.00948	-0.00877	-0.00818	-0.00756	-0.0067	-0.0067
752.114	-0.01496	-0.01429	-0.01348	-0.01348	-0.01348	-0.01348	-0.01027	-0.00947	-0.00897	-0.00828	-0.00769	-0.00707	-0.0062	-0.0062
753.079	-0.01448	-0.01379	-0.01298	-0.01298	-0.01298	-0.01298	-0.00977	-0.00897	-0.00846	-0.0078	-0.00719	-0.00658	-0.00571	-0.00571
754.043	-0.01402	-0.01331	-0.0125	-0.0125	-0.0125	-0.0125	-0.0093	-0.00849	-0.00798	-0.00733	-0.00672	-0.00611	-0.00523	-0.00523
755.007	-0.0136	-0.01287	-0.01206	-0.01206	-0.01206	-0.01206	-0.00886	-0.00805	-0.00754	-0.00692	-0.00629	-0.00567	-0.0048	-0.0048
755.971	-0.01322	-0.01249	-0.01168	-0.01168	-0.01168	-0.01168	-0.00848	-0.00767	-0.00716	-0.00656	-0.00591	-0.00528	-0.00443	-0.00443
756.936	-0.0129	-0.01217	-0.01138	-0.01138	-0.01138	-0.01138	-0.00817	-0.00735	-0.00686	-0.00627	-0.0056	-0.00497	-0.00413	-0.00413
757.9	-0.01265	-0.01193	-0.01115	-0.01115	-0.01115	-0.01115	-0.00793	-0.00712	-0.00664	-0.00606	-0.00536	-0.00472	-0.00389	-0.00389
758.864	-0.01248	-0.01176	-0.011	-0.011	-0.011	-0.011	-0.00777	-0.00696	-0.0065	-0.00593	-0.0052	-0.00455	-0.00373	-0.00373
759.828	-0.01238	-0.01167	-0.01091	-0.01091	-0.01091	-0.01091	-0.00768	-0.00686	-0.00643	-0.00585	-0.0051	-0.00445	-0.00364	-0.00364
760.793	-0.01233	-0.01163	-0.01089	-0.01089	-0.01089	-0.01089	-0.00765	-0.00683	-0.00642	-0.00583	-0.00506	-0.00441	-0.0036	-0.0036
761.757	-0.01235	-0.01165	-0.01091	-0.01091	-0.01091	-0.01091	-0.00767	-0.00684	-0.00645	-0.00585	-0.00507	-0.00442	-0.00361	-0.00361
762.721	-0.0124	-0.01171	-0.01097	-0.01097	-0.01097	-0.01097	-0.00772	-0.00688	-0.00652	-0.00589	-0.00512	-0.00446	-0.00367	-0.00367
763.685	-0.01248	-0.0118	-0.01105	-0.01105	-0.01105	-0.01105	-0.00781	-0.00695	-0.00661	-0.00594	-0.00519	-0.00453	-0.00375	-0.00375
764.65	-0.01259	-0.01192	-0.01114	-0.01114	-0.01114	-0.01114	-0.00791	-0.00703	-0.00671	-0.006	-0.00528	-0.00462	-0.00385	-0.00385
765.614	-0.0127	-0.01204	-0.01125	-0.01125	-0.01125	-0.01125	-0.00803	-0.00713	-0.00682	-0.00606	-0.00538	-0.00472	-0.00396	-0.00396
766.578	-0.01283	-0.01217	-0.01136	-0.01136	-0.01136	-0.01136	-0.00816	-0.00723	-0.00694	-0.00613	-0.0055	-0.00484	-0.00408	-0.00408
767.542	-0.01296	-0.0123	-0.01148	-0.01148	-0.01148	-0.01148	-0.00829	-0.00734	-0.00706	-0.00621	-0.00562	-0.00496	-0.0042	-0.0042
768.507	-0.0131	-0.01244	-0.0116	-0.0116	-0.0116	-0.0116	-0.00842	-0.00746	-0.00717	-0.00629	-0.00575	-0.0051	-0.00431	-0.00431
769.471	-0.01323	-0.01256	-0.01172	-0.01172	-0.01172	-0.01172	-0.00855	-0.00758	-0.00728	-0.00638	-0.00587	-0.00523	-0.00442	-0.00442
770.435	-0.01335	-0.01267	-0.01182	-0.01182	-0.01182	-0.01182	-0.00866	-0.00769	-0.00738	-0.00646	-0.00598	-0.00535	-0.0045	-0.0045
771.399	-0.01345	-0.01275	-0.01189	-0.01189	-0.01189	-0.01189	-0.00874	-0.00778	-0.00745	-0.00654	-0.00606	-0.00544	-0.00455	-0.00455
772.364	-0.01351	-0.01279	-0.01193	-0.01193	-0.01193	-0.01193	-0.00878	-0.00783	-0.00748	-0.00658	-0.0061	-0.00549	-0.00455	-0.00455
773.328	-0.01352	-0.01279	-0.01193	-0.01193	-0.01193	-0.01193	-0.00877	-0.00783	-0.00746	-0.00659	-0.00608	-0.00549	-0.0045	-0.0045
774.292	-0.01348	-0.01273	-0.01188	-0.01188	-0.01188	-0.01188	-0.0087	-0.00777	-0.00739	-0.00655	-0.00601	-0.00541	-0.00439	-0.00439
775.256	-0.01338	-0.01263	-0.01177	-0.01177	-0.01177	-0.01177	-0.00858	-0.00766	-0.00726	-0.00645	-0.00587	-0.00527	-0.00424	-0.00424
776.221	-0.01323	-0.01248	-0.01163	-0.01163	-0.01163	-0.01163	-0.00842	-0.0075	-0.00709	-0.0063	-0.00568	-0.00508	-0.00404	-0.00404
777.185	-0.01305	-0.0123	-0.01145	-0.01145	-0.01145	-0.01145	-0.00822	-0.00731	-0.00688	-0.00612	-0.00546	-0.00484	-0.00383	-0.00383
778.149	-0.01286	-0.01211	-0.01127	-0.01127	-0.01127	-0.01127	-0.00801	-0.0071	-0.00667	-0.00591	-0.00522	-0.0046	-0.00362	-0.00362
779.113	-0.01267	-0.01193	-0.0111	-0.0111	-0.0111	-0.0111	-0.00781	-0.0069	-0.00647	-0.00571	-0.00499	-0.00437	-0.00344	-0.00344
780.078	-0.01252	-0.01177	-0.01096	-0.01096	-0.01096	-0.01096	-0.00764	-0.00674	-0.0063	-0.00553	-0.00481	-0.00419	-0.0033	-0.0033
781.042	-0.01242	-0.01166	-0.01087	-0.01087	-0.01087	-0.01087	-0.00752	-0.00663	-0.0062	-0.00541	-0.00468	-0.00408	-0.00323	-0.00323
782.006	-0.01238	-0.01161	-0.01084	-0.01084	-0.01084	-0.01084	-0.00747	-0.00658	-0.00616	-0.00534	-0.00463	-0.00404	-0.00323	-0.00323
782.97	-0.01242	-0.01162	-0.01087	-0.01087	-0.01087	-0.01087	-0.00749	-0.0066	-0.00619	-0.00535	-0.00466	-0.00409	-0.0033	-0.0033
783.935	-0.01252	-0.0117	-0.01097	-0.01097	-0.01097	-0.01097	-0.00758	-0.00668	-0.00628	-0.00542	-0.00476	-0.0042	-0.00344	-0.00344
784.899	-0.01267	-0.01183	-0.01111	-0.01111	-0.01111	-0.01111	-0.00773	-0.00682	-0.00643	-0.00556	-0.00494	-0.00438	-0.00362	-0.00362
785.863	-0.01287	-0.012	-0.01129	-0.01129	-0.01129	-0.01129	-0.00792	-0.007	-0.00662	-0.00575	-0.00516	-0.00458	-0.00384	-0.00384
786.827	-0.01309	-0.01221	-0.01149	-0.01149	-0.01149	-0.01149	-0.00815	-0.00721	-0.00684	-0.00598	-0.00541	-0.00481	-0.00408	-0.00408
787.792	-0.01331	-0.01243	-0.01169	-0.01169	-0.01169	-0.01169	-0.00839	-0.00744	-0.00706	-0.00622	-0.00566	-0.00503	-0.00432	-0.00432
788.756	-0.01353	-0.01265	-0.01189	-0.01189	-0.01189	-0.01189	-0.00863	-0.00766	-0.00728	-0.00646	-0.00591	-0.00525	-0.00455	-0.00455
789.72	-0.01372	-0.01287	-0.01207	-0.01207	-0.01207	-0.01207	-0.00885	-0.00787	-0.00748	-0.00669	-0.00612	-0.00543	-0.00476	-0.00476
790.684	-0.01388	-0.01306	-0.01222	-0.01222	-0.01222	-0.01222	-0.00905	-0.00806	-0.00766	-0.0069	-0.00631	-0.0056	-0.00494	-0.00494
791.649	-0.01401	-0.01323	-0.01235	-0.01235	-0.01235	-0.01235	-0.00921	-0.00822	-0.00782	-0.00707	-0.00646	-0.00574	-0.0051	-0.0051
792.613	-0.01411	-0.01338	-0.01246	-0.01246	-0.01246	-0.01246	-0.00934	-0.00835	-0.00795	-0.00721	-0.00657	-0.00585	-0.00522	-0.00522
793.577	-0.01418	-0.01349	-0.01254	-0.01254	-0.01254	-0.01254	-0.00942	-0.00845	-0.00805	-0.00731	-0.00665	-0.00594	-0.0053	-0.0053
794.541	-0.01423	-0.01357	-0.01261	-0.01261	-0.01261	-0.01261	-0.00948	-0.00853	-0.00812	-0.00738	-0.00671	-0.00602	-0.00536	-0.00536
795.506	-0.01427	-0.01363	-0.01267	-0.01267	-0.01267	-0.01267	-0.0095	-0.00857	-0.00817	-0.00742	-0.00676	-0.00608	-0.0054	-0.0054
796.47	-0.0143	-0.01367	-0.01272	-0.01272	-0.01272	-0.01272	-0.00951	-0.00859	-0.0082	-0.00744	-0.00679	-0.00613	-0.00542	-0.00542
797.434	-0.01433	-0.01369	-0.01277	-0.01277	-0.01277	-0.01277	-0.0095	-0.0086	-0.00823	-0.00744	-0.00682	-0.00617	-0.00542	-0.00542
798.398	-0.01436	-0.0137	-0.01281	-0.01281	-0.01281	-0.01281	-0.0095	-0.0086	-0.00824	-0.00744	-0.00684	-0.0062	-0.00542	-0.00542
799.363	-0.01439	-0.01371	-0.01284	-0.01284	-0.01284	-0.01284	-0.0095	-0.0086	-0.00824	-0.00744	-0.00686	-0.00622	-0.00541	-0.00541
800.327	-0.01441	-0.01371	-0.01285	-0.01285	-0.01285	-0.01285	-0.0095	-0.00859	-0.00824	-0.00744	-0.00688	-0.00623	-0.00539	-0.00539
801.291	-0.01443	-0.0137	-0.01285	-0.01285	-0.01285	-0.01285	-0.00951	-0.00858	-0.00823	-0.00743	-0.00688	-0.00622	-0.00537	-0.00537
802.255	-0.01442	-0.01368	-0.01283	-0.01283	-0.01283	-0.01283	-0.00952	-0.00856	-0.0082	-0.00741	-0.00686	-0.00619	-0.00534	-0.00534
803.22	-0.01439	-0.01365	-0.01279	-0.01279	-0.01279	-0.01279	-0.00951	-0.00854	-0.00816	-0.00737	-0.00681	-0.00614	-0.00529	-0.00529
804.184	-0.01433	-0.0136	-0.01271	-0.01271	-0.01271	-0.01271	-0.00947	-0.00849	-0.0081	-0.00731	-0.00674	-0.00607	-0.00522	-0.00522
805.148	-0.01423	-0.01352	-0.01261	-0.01261	-0.01261	-0.01261	-0.0094	-0.00842	-0.008	-0.00722	-0.00664	-0.00596	-0.00512	-0.00512
806.112	-0.01409	-0.0134	-0.01248	-0.01248	-0.01248	-0.01248	-0.0093	-0.00832	-0.00788	-0.00709	-0.0065	-0.00583	-0.00499	-0.00499
807.077	-0.01392	-0.01325	-0.01232	-0.01232	-0.01232	-0.01232	-0.00915	-0.00818	-0.00772	-0.00692	-0.00634	-0.00567	-0.00483	-0.00483
808.041	-0.01372	-0.01306	-0.01213	-0.01213	-0.01213	-0.01213	-0.00896	-0.00802	-0.00753	-0.00673	-0.00616	-0.00547	-0.00464	-0.00464
809.005	-0.01351	-0.01285	-0.01193	-0.01193	-0.01193	-0.01193	-0.00874	-0.00782	-0.00732	-0.00651	-0.00595	-0.00526	-0.00442	-0.00442
809.969	-0.01329	-0.01261	-0.01172	-0.01172	-0.01172	-0.01172	-0.00851	-0.00761	-0.00709	-0.00628	-0.00574	-0.00504	-0.0042	-0.0042
810.934	-0.01307	-0.01237	-0.01151	-0.01151	-0.01151	-0.01151	-0.00827	-0.00738	-0.00686	-0.00604	-0.00552	-0.00481	-0.00397	-0.00397
811.898	-0.01287	-0.01214	-0.0113	-0.0113	-0.0113	-0.0113	-0.00804	-0.00716	-0.00662	-0.00582	-0.00531	-0.00459	-0.00376	-0.00376
812.862	-0.01268	-0.01192	-0.0111	-0.0111	-0.0111	-0.0111	-0.00782	-0.00695	-0.0064	-0.00562	-0.00511	-0.00439	-0.00356	-0.00356
813.826	-0.01252	-0.01173	-0.01092	-0.01092	-0.01092	-0.01092	-0.00764	-0.00676	-0.00621	-0.00545	-0.00492	-0.00422	-0.00339	-0.00339
814.791	-0.01239	-0.01159	-0.01076	-0.01076	-0.01076	-0.01076	-0.0075	-0.0066	-0.00605	-0.00531	-0.00477	-0.00408	-0.00325	-0.00325
815.755	-0.0123	-0.01149	-0.01064	-0.01064	-0.01064	-0.01064	-0.00739	-0.00649	-0.00593	-0.00521	-0.00465	-0.00398	-0.00315	-0.00315
816.719	-0.01224	-0.01144	-0.01056	-0.01056	-0.01056	-0.01056	-0.00732	-0.00643	-0.00585	-0.00516	-0.00457	-0.00393	-0.00308	-0.00308
817.683	-0.01221	-0.01144	-0.01052	-0.01052	-0.01052	-0.01052	-0.00729	-0.00641	-0.00583	-0.00514	-0.00453	-0.00392	-0.00306	-0.00306
818.648	-0.01223	-0.01149	-0.01053	-0.01053	-0.01053	-0.01053	-0.0073	-0.00644	-0.00586	-0.00518	-0.00453	-0.00395	-0.00308	-0.00308
819.612	-0.01228	-0.01158	-0.01058	-0.01058	-0.01058	-0.01058	-0.00734	-0.00651	-0.00593	-0.00525	-0.00458	-0.00402	-0.00313	-0.00313
820.576	-0.01236	-0.0117	-0.01067	-0.01067	-0.01067	-0.01067	-0.00742	-0.00662	-0.00605	-0.00536	-0.00468	-0.00413	-0.00323	-0.00323
821.54	-0.01247	-0.01185	-0.0108	-0.0108	-0.0108	-0.0108	-0.00753	-0.00675	-0.0062	-0.0055	-0.00481	-0.00426	-0.00336	-0.00336
822.505	-0.0126	-0.01201	-0.01096	-0.01096	-0.01096	-0.01096	-0.00768	-0.00691	-0.00637	-0.00567	-0.00497	-0.00441	-0.00352	-0.00352
823.469	-0.01275	-0.01218	-0.01114	-0.01114	-0.01114	-0.01114	-0.00784	-0.00707	-0.00657	-0.00586	-0.00516	-0.00458	-0.0037	-0.0037
824.433	-0.01292	-0.01236	-0.01134	-0.01134	-0.01134	-0.01134	-0.00804	-0.00725	-0.00677	-0.00606	-0.00537	-0.00476	-0.0039	-0.0039
825.397	-0.01311	-0.01253	-0.01155	-0.01155	-0.01155	-0.01155	-0.00824	-0.00743	-0.00698	-0.00626	-0.00558	-0.00495	-0.00411	-0.00411
826.362	-0.01331	-0.01271	-0.01177	-0.01177	-0.01177	-0.01177	-0.00847	-0.00762	-0.0072	-0.00647	-0.00581	-0.00514	-0.00433	-0.00433
827.326	-0.01352	-0.01289	-0.01199	-0.01199	-0.01199	-0.01199	-0.0087	-0.00781	-0.00742	-0.00668	-0.00603	-0.00535	-0.00455	-0.00455
828.29	-0.01376	-0.01308	-0.01222	-0.01222	-0.01222	-0.01222	-0.00894	-0.00801	-0.00764	-0.00689	-0.00626	-0.00556	-0.00478	-0.00478
829.254	-0.014	-0.01328	-0.01246	-0.01246	-0.01246	-0.01246	-0.00919	-0.00824	-0.00787	-0.0071	-0.0065	-0.00579	-0.00502	-0.00502
830.219	-0.01427	-0.0135	-0.0127	-0.0127	-0.0127	-0.0127	-0.00945	-0.00848	-0.0081	-0.00732	-0.00674	-0.00603	-0.00526	-0.00526
831.183	-0.01456	-0.01374	-0.01295	-0.01295	-0.01295	-0.01295	-0.00972	-0.00874	-0.00835	-0.00755	-0.00699	-0.00629	-0.00553	-0.00553
832.147	-0.01486	-0.014	-0.01321	-0.01321	-0.01321	-0.01321	-0.00999	-0.00902	-0.00861	-0.0078	-0.00725	-0.00656	-0.0058	-0.0058
833.111	-0.01517	-0.01428	-0.01347	-0.01347	-0.01347	-0.01347	-0.01028	-0.00931	-0.00888	-0.00807	-0.00752	-0.00684	-0.00609	-0.00609
834.076	-0.01548	-0.01456	-0.01375	-0.01375	-0.01375	-0.01375	-0.01057	-0.00961	-0.00916	-0.00834	-0.0078	-0.00712	-0.00638	-0.00638
835.04	-0.0158	-0.01485	-0.01403	-0.01403	-0.01403	-0.01403	-0.01086	-0.00992	-0.00945	-0.00863	-0.00808	-0.00741	-0.00668	-0.00668
836.004	-0.0161	-0.01514	-0.01432	-0.01432	-0.01432	-0.01432	-0.01115	-0.01022	-0.00973	-0.00892	-0.00837	-0.00769	-0.00697	-0.00697
836.968	-0.01638	-0.01543	-0.0146	-0.0146	-0.0146	-0.0146	-0.01144	-0.0105	-0.01002	-0.00921	-0.00864	-0.00797	-0.00725	-0.00725
837.933	-0.01664	-0.0157	-0.01488	-0.01488	-0.01488	-0.01488	-0.01171	-0.01077	-0.01029	-0.00949	-0.0089	-0.00822	-0.00751	-0.00751
838.897	-0.01688	-0.01595	-0.01514	-0.01514	-0.01514	-0.01514	-0.01196	-0.01102	-0.01056	-0.00975	-0.00915	-0.00846	-0.00776	-0.00776
839.861	-0.0171	-0.01619	-0.01539	-0.01539	-0.01539	-0.01539	-0.0122	-0.01125	-0.01081	-0.01	-0.00938	-0.00868	-0.00798	-0.00798
840.825	-0.0173	-0.01641	-0.01561	-0.01561	-0.01561	-0.01561	-0.0124	-0.01145	-0.01104	-0.01022	-0.0096	-0.00888	-0.00819	-0.00819
841.79	-0.01749	-0.01661	-0.01581	-0.01581	-0.01581	-0.01581	-0.01258	-0.01164	-0.01125	-0.01041	-0.00979	-0.00905	-0.00837	-0.00837
842.754	-0.01765	-0.01678	-0.01598	-0.01598	-0.01598	-0.01598	-0.01273	-0.0118	-0.01144	-0.01059	-0.00997	-0.00921	-0.00854	-0.00854
843.718	-0.0178	-0.01693	-0.01611	-0.01611	-0.01611	-0.01611	-0.01285	-0.01194	-0.01159	-0.01074	-0.01013	-0.00935	-0.00869	-0.00869
844.682	-0.01792	-0.01705	-0.01622	-0.01622	-0.01622	-0.01622	-0.01295	-0.01205	-0.01171	-0.01087	-0.01026	-0.00946	-0.00882	-0.00882
845.647	-0.01802	-0.01714	-0.0163	-0.0163	-0.0163	-0.0163	-0.01302	-0.01214	-0.0118	-0.01098	-0.01037	-0.00956	-0.00892	-0.00892
846.611	-0.0181	-0.0172	-0.01635	-0.01635	-0.01635	-0.01635	-0.01307	-0.01221	-0.01185	-0.01107	-0.01046	-0.00963	-0.009	-0.009
847.575	-0.01814	-0.01724	-0.01638	-0.01638	-0.01638	-0.01638	-0.0131	-0.01225	-0.01186	-0.01112	-0.01051	-0.00968	-0.00904	-0.00904
848.539	-0.01816	-0.01724	-0.01639	-0.01639	-0.01639	-0.01639	-0.01311	-0.01227	-0.01185	-0.01115	-0.01053	-0.0097	-0.00904	-0.00904
849.504	-0.01814	-0.01722	-0.01638	-0.01638	-0.01638	-0.01638	-0.0131	-0.01227	-0.01182	-0.01115	-0.01051	-0.0097	-0.00902	-0.00902
850.468	-0.0181	-0.01718	-0.01636	-0.01636	-0.01636	-0.01636	-0.01308	-0.01225	-0.01177	-0.01112	-0.01048	-0.00968	-0.00897	-0.00897
851.432	-0.01804	-0.01712	-0.01633	-0.01633	-0.01633	-0.01633	-0.01304	-0.01222	-0.01172	-0.01107	-0.01042	-0.00965	-0.00891	-0.00891
852.396	-0.01797	-0.01706	-0.01629	-0.01629	-0.01629	-0.01629	-0.013	-0.01218	-0.01166	-0.011	-0.01034	-0.00961	-0.00884	-0.00884
853.361	-0.01789	-0.017	-0.01625	-0.01625	-0.01625	-0.01625	-0.01295	-0.01213	-0.01161	-0.01092	-0.01026	-0.00956	-0.00877	-0.00877
854.325	-0.01782	-0.01694	-0.0162	-0.0162	-0.0162	-0.0162	-0.0129	-0.01209	-0.01157	-0.01083	-0.01019	-0.00951	-0.00871	-0.00871
855.289	-0.01776	-0.01688	-0.01615	-0.01615	-0.01615	-0.01615	-0.01285	-0.01205	-0.01153	-0.01075	-0.01012	-0.00947	-0.00866	-0.00866
856.253	-0.01772	-0.01683	-0.0161	-0.0161	-0.0161	-0.0161	-0.01281	-0.012	-0.0115	-0.01068	-0.01006	-0.00942	-0.00862	-0.00862
857.218	-0.01768	-0.01679	-0.01605	-0.01605	-0.01605	-0.01605	-0.01277	-0.01196	-0.01147	-0.01062	-0.01001	-0.00938	-0.00859	-0.00859
858.182	-0.01764	-0.01675	-0.01599	-0.01599	-0.01599	-0.01599	-0.01273	-0.01192	-0.01144	-0.01058	-0.00997	-0.00934	-0.00856	-0.00856
859.146	-0.01761	-0.01671	-0.01594	-0.01594	-0.01594	-0.01594	-0.01269	-0.01187	-0.01141	-0.01054	-0.00994	-0.00929	-0.00854	-0.00854
860.11	-0.01758	-0.01666	-0.01589	-0.01589	-0.01589	-0.01589	-0.01265	-0.01182	-0.01136	-0.0105	-0.00991	-0.00923	-0.0085	-0.0085
861.075	-0.01754	-0.01661	-0.01583	-0.01583	-0.01583	-0.01583	-0.0126	-0.01176	-0.01131	-0.01047	-0.00986	-0.00916	-0.00846	-0.00846
862.039	-0.01748	-0.01654	-0.01577	-0.01577	-0.01577	-0.01577	-0.01255	-0.01169	-0.01123	-0.01043	-0.00981	-0.00907	-0.00839	-0.00839
863.003	-0.01741	-0.01646	-0.01569	-0.01569	-0.01569	-0.01569	-0.01248	-0.01162	-0.01114	-0.01036	-0.00973	-0.00897	-0.0083	-0.0083
863.967	-0.01731	-0.01636	-0.0156	-0.0156	-0.0156	-0.0156	-0.0124	-0.01152	-0.01102	-0.01028	-0.00964	-0.00885	-0.00819	-0.00819
864.932	-0.01719	-0.01625	-0.0155	-0.0155	-0.0155	-0.0155	-0.01229	-0.01141	-0.01089	-0.01017	-0.00952	-0.00871	-0.00805	-0.00805
865.896	-0.01705	-0.01612	-0.01537	-0.01537	-0.01537	-0.01537	-0.01216	-0.01127	-0.01073	-0.01004	-0.00937	-0.00854	-0.00789	-0.00789
866.86	-0.01688	-0.01596	-0.0152	-0.0152	-0.0152	-0.0152	-0.01199	-0.01111	-0.01054	-0.00987	-0.0092	-0.00836	-0.00769	-0.00769
867.824	-0.01667	-0.01578	-0.01501	-0.01501	-0.01501	-0.01501	-0.0118	-0.01092	-0.01033	-0.00966	-0.00901	-0.00814	-0.00746	-0.00746
868.789	-0.01643	-0.01557	-0.01478	-0.01478	-0.01478	-0.01478	-0.01157	-0.0107	-0.01009	-0.00943	-0.00878	-0.0079	-0.0072	-0.0072
869.753	-0.01616	-0.01534	-0.01452	-0.01452	-0.01452	-0.01452	-0.01131	-0.01044	-0.00982	-0.00916	-0.00852	-0.00763	-0.00691	-0.00691
870.717	-0.01585	-0.01507	-0.01422	-0.01422	-0.01422	-0.01422	-0.01101	-0.01014	-0.00953	-0.00885	-0.00822	-0.00734	-0.0066	-0.0066
871.681	-0.01551	-0.01477	-0.0139	-0.0139	-0.0139	-0.0139	-0.01068	-0.00982	-0.00921	-0.00852	-0.0079	-0.00701	-0.00625	-0.00625
872.646	-0.01515	-0.01444	-0.01354	-0.01354	-0.01354	-0.01354	-0.01033	-0.00946	-0.00887	-0.00816	-0.00754	-0.00667	-0.00589	-0.00589
873.61	-0.01476	-0.01408	-0.01315	-0.01315	-0.01315	-0.01315	-0.00995	-0.00908	-0.00851	-0.00777	-0.00714	-0.0063	-0.0055	-0.0055
874.574	-0.01436	-0.01369	-0.01275	-0.01275	-0.01275	-0.01275	-0.00954	-0.00867	-0.00813	-0.00736	-0.00673	-0.00591	-0.0051	-0.0051
875.538	-0.01395	-0.01328	-0.01232	-0.01232	-0.01232	-0.01232	-0.00912	-0.00824	-0.00772	-0.00693	-0.00629	-0.00551	-0.00468	-0.00468
876.503	-0.01352	-0.01284	-0.01189	-0.01189	-0.01189	-0.01189	-0.00868	-0.0078	-0.0073	-0.00649	-0.00583	-0.0051	-0.00425	-0.00425
877.467	-0.01309	-0.01239	-0.01144	-0.01144	-0.01144	-0.01144	-0.00823	-0.00734	-0.00686	-0.00605	-0.00537	-0.00467	-0.00381	-0.00381
878.431	-0.01265	-0.01193	-0.01098	-0.01098	-0.01098	-0.01098	-0.00777	-0.00688	-0.00641	-0.0056	-0.0049	-0.00423	-0.00335	-0.00335
879.395	-0.01221	-0.01146	-0.01052	-0.01052	-0.01052	-0.01052	-0.0073	-0.00641	-0.00595	-0.00515	-0.00443	-0.00378	-0.0029	-0.0029
880.36	-0.01177	-0.01099	-0.01007	-0.01007	-0.01007	-0.01007	-0.00684	-0.00595	-0.00548	-0.0047	-0.00396	-0.00332	-0.00244	-0.00244
881.324	-0.01132	-0.01052	-0.00962	-0.00962	-0.00962	-0.00962	-0.00637	-0.00549	-0.00501	-0.00425	-0.0035	-0.00286	-0.00198	-0.00198
882.288	-0.01088	-0.01006	-0.00918	-0.00918	-0.00918	-0.00918	-0.00592	-0.00504	-0.00454	-0.00381	-0.00305	-0.0024	-0.00154	-0.00154
883.252	-0.01045	-0.00962	-0.00876	-0.00876	-0.00876	-0.00876	-0.00549	-0.00461	-0.00409	-0.00338	-0.00262	-0.00195	-0.00111	-0.00111
884.217	-0.01004	-0.0092	-0.00836	-0.00836	-0.00836	-0.00836	-0.00508	-0.0042	-0.00366	-0.00296	-0.00221	-0.00153	-0.000705701	-0.000705701
885.181	-0.00966	-0.00882	-0.00798	-0.00798	-0.00798	-0.00798	-0.0047	-0.00382	-0.00326	-0.00256	-0.00183	-0.00112	-0.000329002	-0.000329002
886.145	-0.00931	-0.00847	-0.00763	-0.00763	-0.00763	-0.00763	-0.00435	-0.00347	-0.0029	-0.00219	-0.00147	-0.000756478	1.58507e-05	1.58507e-05
887.109	-0.00899	-0.00816	-0.0073	-0.0073	-0.0073	-0.0073	-0.00404	-0.00316	-0.00258	-0.00184	-0.00115	-0.000427757	0.00032699	0.00032699
888.073	-0.00871	-0.00789	-0.00701	-0.00701	-0.00701	-0.00701	-0.00376	-0.00288	-0.00229	-0.00153	-0.000872604	-0.000140069	0.000604301	0.000604301
889.038	-0.00847	-0.00766	-0.00674	-0.00674	-0.00674	-0.00674	-0.00351	-0.00263	-0.00205	-0.00126	-0.000628211	0.000107401	0.000849205	0.000849205
890.002	-0.00826	-0.00746	-0.00651	-0.00651	-0.00651	-0.00651	-0.0033	-0.00241	-0.00184	-0.00102	-0.000417525	0.000318315	0.00106	0.00106
890.966	-0.00808	-0.00729	-0.0063	-0.0063	-0.0063	-0.0063	-0.00312	-0.00221	-0.00166	-0.000814937	-0.00023475	0.000498668	0.00125	0.00125
891.931	-0.00792	-0.00714	-0.00612	-0.00612	-0.00612	-0.00612	-0.00296	-0.00203	-0.00149	-0.000635562	-7.21054e-05	0.000655989	0.00142	0.00142
892.895	-0.00778	-0.00699	-0.00596	-0.00596	-0.00596	-0.00596	-0.00281	-0.00186	-0.00135	-0.000476572	7.91152e-05	0.000798412	0.00157	0.00157
893.859	-0.00764	-0.00685	-0.00582	-0.00582	-0.00582	-0.00582	-0.00267	-0.00169	-0.0012	-0.000330474	0.000227266	0.000933754	0.00171	0.00171
894.823	-0.00751	-0.00671	-0.00569	-0.00569	-0.00569	-0.00569	-0.00253	-0.00153	-0.00106	-0.000190038	0.000379111	0.00107	0.00184	0.00184
895.788	-0.00738	-0.00656	-0.00556	-0.00556	-0.00556	-0.00556	-0.00239	-0.00137	-0.000903226	-4.91889e-05	0.000538881	0.00121	0.00197	0.00197
896.752	-0.00724	-0.0064	-0.00543	-0.00543	-0.00543	-0.00543	-0.00225	-0.0012	-0.000743106	9.63422e-05	0.00070785	0.00136	0.0021	0.0021
897.716	-0.00711	-0.00624	-0.00531	-0.00531	-0.00531	-0.00531	-0.00209	-0.00104	-0.000574759	0.000248762	0.000884526	0.00151	0.00225	0.00225
898.68	-0.00697	-0.00608	-0.00517	-0.00517	-0.00517	-0.00517	-0.00193	-0.00086909	-0.000399811	0.000408388	0.00107	0.00168	0.0024	0.0024
899.644	-0.00682	-0.00591	-0.00503	-0.00503	-0.00503	-0.00503	-0.00177	-0.000700766	-0.00022083	0.000574206	0.00125	0.00185	0.00256	0.00256
900.609	-0.00668	-0.00575	-0.00489	-0.00489	-0.00489	-0.00489	-0.0016	-0.000532944	-4.04375e-05	0.000744693	0.00142	0.00203	0.00273	0.00273
901.573	-0.00652	-0.00559	-0.00473	-0.00473	-0.00473	-0.00473	-0.00142	-0.000365274	0.000139589	0.000918722	0.0016	0.00222	0.00291	0.00291
902.537	-0.00635	-0.00543	-0.00457	-0.00457	-0.00457	-0.00457	-0.00124	-0.00019602	0.000319036	0.0011	0.00176	0.00241	0.0031	0.0031
903.501	-0.00617	-0.00526	-0.0044	-0.0044	-0.0044	-0.0044	-0.00106	-2.19574e-05	0.000499656	0.00128	0.00193	0.00261	0.0033	0.0033
904.466	-0.00597	-0.00509	-0.00421	-0.00421	-0.00421	-0.00421	-0.000862034	0.000161394	0.000685139	0.00147	0.00211	0.00282	0.00351	0.00351
905.43	-0.00575	-0.0049	-0.004	-0.004	-0.004	-0.004	-0.000652142	0.000359213	0.000880663	0.00168	0.0023	0.00305	0.00373	0.00373
906.394	-0.00551	-0.00469	-0.00378	-0.00378	-0.00378	-0.00378	-0.000422721	0.000576583	0.00109	0.0019	0.00251	0.00329	0.00397	0.00397
907.359	-0.00524	-0.00445	-0.00352	-0.00352	-0.00352	-0.00352	-0.00016996	0.000817612	0.00132	0.00215	0.00275	0.00355	0.00422	0.00422
908.323	-0.00495	-0.00418	-0.00325	-0.00325	-0.00325	-0.00325	0.000108027	0.00108	0.00158	0.00242	0.00302	0.00383	0.0045	0.0045
909.287	-0.00465	-0.00388	-0.00294	-0.00294	-0.00294	-0.00294	0.000410585	0.00138	0.00187	0.00272	0.00333	0.00413	0.00479	0.00479
910.251	-0.00433	-0.00355	-0.00261	-0.00261	-0.00261	-0.00261	0.000734404	0.00169	0.00218	0.00305	0.00367	0.00445	0.00511	0.00511
911.216	-0.00399	-0.00321	-0.00226	-0.00226	-0.00226	-0.00226	0.00107	0.00203	0.00252	0.0034	0.00403	0.00478	0.00545	0.00545
912.18	-0.00365	-0.00284	-0.0019	-0.0019	-0.0019	-0.0019	0.00142	0.00238	0.00287	0.00377	0.0044	0.00513	0.00581	0.00581
913.144	-0.00331	-0.00247	-0.00154	-0.00154	-0.00154	-0.00154	0.00177	0.00273	0.00323	0.00415	0.00478	0.00548	0.00618	0.00618
914.108	-0.00297	-0.0021	-0.00117	-0.00117	-0.00117	-0.00117	0.00212	0.00309	0.0036	0.00452	0.00515	0.00583	0.00655	0.00655
915.072	-0.00263	-0.00174	-0.000820554	-0.000820554	-0.000820554	-0.000820554	0.00245	0.00343	0.00396	0.00489	0.00551	0.00618	0.00692	0.00692
916.037	-0.0023	-0.00139	-0.000480908	-0.000480908	-0.000480908	-0.000480908	0.00278	0.00377	0.00431	0.00524	0.00586	0.00653	0.00728	0.00728
917.001	-0.00197	-0.00105	-0.000158593	-0.000158593	-0.000158593	-0.000158593	0.00309	0.00409	0.00465	0.00558	0.00618	0.00686	0.00764	0.00764
917.965	-0.00165	-0.000730212	0.00014513	0.00014513	0.00014513	0.00014513	0.00339	0.0044	0.00497	0.00589	0.00649	0.00718	0.00797	0.00797
918.93	-0.00134	-0.000421981	0.00043051	0.00043051	0.00043051	0.00043051	0.00368	0.0047	0.00527	0.00619	0.00678	0.00749	0.00829	0.00829
919.894	-0.00104	-0.000127787	0.000698794	0.000698794	0.000698794	0.000698794	0.00396	0.00498	0.00555	0.00646	0.00705	0.00779	0.0086	0.0086
920.858	-0.000765342	0.000152442	0.000951694	0.000951694	0.000951694	0.000951694	0.00424	0.00526	0.00582	0.00671	0.00731	0.00807	0.00888	0.00888
921.822	-0.000505882	0.000418274	0.00119	0.00119	0.00119	0.00119	0.0045	0.00552	0.00607	0.00695	0.00757	0.00833	0.00914	0.00914
922.787	-0.00026702	0.000668841	0.00142	0.00142	0.00142	0.00142	0.00476	0.00577	0.0063	0.00717	0.00781	0.00858	0.00939	0.00939
923.751	-4.85146e-05	0.000903159	0.00163	0.00163	0.00163	0.00163	0.005	0.006	0.00653	0.00739	0.00804	0.00882	0.00962	0.00962
924.715	0.000151643	0.00112	0.00184	0.00184	0.00184	0.00184	0.00524	0.00623	0.00674	0.00759	0.00827	0.00903	0.00983	0.00983
925.679	0.000337039	0.00132	0.00204	0.00204	0.00204	0.00204	0.00546	0.00644	0.00695	0.00779	0.00848	0.00923	0.01003	0.01003
926.644	0.000512287	0.00151	0.00223	0.00223	0.00223	0.00223	0.00568	0.00665	0.00714	0.00799	0.00868	0.00942	0.01021	0.01021
927.608	0.000682196	0.00168	0.00242	0.00242	0.00242	0.00242	0.00589	0.00684	0.00734	0.00817	0.00888	0.0096	0.01039	0.01039
928.572	0.000850841	0.00184	0.0026	0.0026	0.0026	0.0026	0.00609	0.00702	0.00753	0.00836	0.00906	0.00977	0.01055	0.01055
929.536	0.00102	0.00199	0.00278	0.00278	0.00278	0.00278	0.00628	0.00719	0.00772	0.00854	0.00924	0.00994	0.01072	0.01072
930.5	0.00119	0.00214	0.00296	0.00296	0.00296	0.00296	0.00647	0.00736	0.00791	0.00872	0.00941	0.01011	0.01088	0.01088
931.465	0.00136	0.00228	0.00313	0.00313	0.00313	0.00313	0.00664	0.00753	0.0081	0.0089	0.00957	0.01028	0.01105	0.01105
932.429	0.00153	0.00243	0.0033	0.0033	0.0033	0.0033	0.0068	0.00769	0.00828	0.00907	0.00973	0.01045	0.01122	0.01122
933.393	0.00169	0.00256	0.00345	0.00345	0.00345	0.00345	0.00695	0.00785	0.00845	0.00923	0.00989	0.01062	0.01138	0.01138
934.357	0.00184	0.0027	0.0036	0.0036	0.0036	0.0036	0.00709	0.008	0.00862	0.00938	0.01005	0.01077	0.01155	0.01155
935.322	0.00198	0.00283	0.00373	0.00373	0.00373	0.00373	0.0072	0.00815	0.00877	0.00953	0.0102	0.01093	0.0117	0.0117
936.286	0.0021	0.00295	0.00386	0.00386	0.00386	0.00386	0.00731	0.0083	0.0089	0.00966	0.01034	0.01107	0.01186	0.01186
937.25	0.0022	0.00306	0.00397	0.00397	0.00397	0.00397	0.0074	0.00844	0.00903	0.00978	0.01048	0.0112	0.012	0.012
938.215	0.00229	0.00317	0.00408	0.00408	0.00408	0.00408	0.00748	0.00857	0.00914	0.0099	0.01061	0.01132	0.01214	0.01214
939.179	0.00237	0.00327	0.00418	0.00418	0.00418	0.00418	0.00757	0.00869	0.00924	0.01001	0.01073	0.01142	0.01228	0.01228
940.143	0.00245	0.00337	0.00428	0.00428	0.00428	0.00428	0.00766	0.0088	0.00934	0.01012	0.01085	0.01153	0.0124	0.0124
941.107	0.00254	0.00347	0.00438	0.00438	0.00438	0.00438	0.00775	0.00891	0.00943	0.01022	0.01096	0.01163	0.01252	0.01252
942.072	0.00263	0.00358	0.00448	0.00448	0.00448	0.00448	0.00785	0.00901	0.00953	0.01033	0.01106	0.01173	0.01264	0.01264
943.036	0.00272	0.00368	0.00459	0.00459	0.00459	0.00459	0.00796	0.0091	0.00963	0.01044	0.01116	0.01183	0.01275	0.01275
944	0.00283	0.00378	0.00471	0.00471	0.00471	0.00471	0.00808	0.0092	0.00974	0.01055	0.01126	0.01194	0.01285	0.01285
944.964	0.00295	0.00389	0.00482	0.00482	0.00482	0.00482	0.00819	0.00929	0.00985	0.01066	0.01136	0.01205	0.01295	0.01295
945.928	0.00306	0.004	0.00494	0.00494	0.00494	0.00494	0.00831	0.00938	0.00996	0.01077	0.01146	0.01216	0.01305	0.01305
946.893	0.00317	0.0041	0.00505	0.00505	0.00505	0.00505	0.00843	0.00947	0.01007	0.01087	0.01157	0.01227	0.01314	0.01314
947.857	0.00328	0.0042	0.00515	0.00515	0.00515	0.00515	0.00854	0.00957	0.01018	0.01097	0.01167	0.01238	0.01323	0.01323
948.821	0.00338	0.00428	0.00525	0.00525	0.00525	0.00525	0.00865	0.00966	0.01028	0.01106	0.01178	0.01249	0.01332	0.01332
949.785	0.00346	0.00436	0.00534	0.00534	0.00534	0.00534	0.00875	0.00976	0.01037	0.01115	0.01188	0.01259	0.01341	0.01341
950.75	0.00353	0.00444	0.00542	0.00542	0.00542	0.00542	0.00885	0.00985	0.01046	0.01123	0.01197	0.01268	0.01349	0.01349
951.714	0.00359	0.0045	0.0055	0.0055	0.0055	0.0055	0.00895	0.00994	0.01054	0.0113	0.01205	0.01276	0.01358	0.01358
952.678	0.00364	0.00457	0.00557	0.00557	0.00557	0.00557	0.00904	0.01002	0.01062	0.01137	0.01213	0.01284	0.01366	0.01366
953.643	0.00368	0.00463	0.00564	0.00564	0.00564	0.00564	0.00913	0.0101	0.01069	0.01145	0.0122	0.01291	0.01375	0.01375
954.607	0.00373	0.0047	0.0057	0.0057	0.0057	0.0057	0.00921	0.01018	0.01076	0.01152	0.01226	0.01299	0.01383	0.01383
955.571	0.00378	0.00476	0.00577	0.00577	0.00577	0.00577	0.00929	0.01025	0.01083	0.0116	0.01232	0.01306	0.01391	0.01391
956.535	0.00383	0.00482	0.00583	0.00583	0.00583	0.00583	0.00935	0.01032	0.01091	0.01168	0.01238	0.01313	0.01399	0.01399
957.5	0.00389	0.00489	0.00589	0.00589	0.00589	0.00589	0.00941	0.01038	0.01098	0.01177	0.01244	0.01321	0.01406	0.01406
958.464	0.00395	0.00495	0.00594	0.00594	0.00594	0.00594	0.00946	0.01044	0.01105	0.01185	0.0125	0.01329	0.01413	0.01413
959.428	0.00402	0.00501	0.00599	0.00599	0.00599	0.00599	0.00951	0.01051	0.01112	0.01192	0.01256	0.01337	0.01421	0.01421
960.392	0.00409	0.00507	0.00603	0.00603	0.00603	0.00603	0.00956	0.01057	0.01118	0.01199	0.01263	0.01345	0.01428	0.01428
961.356	0.00416	0.00513	0.00607	0.00607	0.00607	0.00607	0.00961	0.01063	0.01125	0.01206	0.01269	0.01354	0.01435	0.01435
962.321	0.00423	0.00519	0.00611	0.00611	0.00611	0.00611	0.00967	0.0107	0.01131	0.01212	0.01275	0.01362	0.01443	0.01443
963.285	0.00429	0.00524	0.00615	0.00615	0.00615	0.00615	0.00973	0.01077	0.01136	0.01218	0.01281	0.0137	0.01451	0.01451
964.249	0.00435	0.0053	0.00619	0.00619	0.00619	0.00619	0.00979	0.01084	0.01141	0.01223	0.01287	0.01377	0.01459	0.01459
965.213	0.00441	0.00535	0.00623	0.00623	0.00623	0.00623	0.00985	0.0109	0.01146	0.01228	0.01293	0.01384	0.01467	0.01467
966.178	0.00446	0.00541	0.00628	0.00628	0.00628	0.00628	0.00991	0.01097	0.01151	0.01234	0.01298	0.01389	0.01474	0.01474
967.142	0.0045	0.00546	0.00632	0.00632	0.00632	0.00632	0.00997	0.01103	0.01155	0.01239	0.01303	0.01394	0.01481	0.01481
968.106	0.00454	0.0055	0.00635	0.00635	0.00635	0.00635	0.01002	0.01108	0.01159	0.01244	0.01308	0.01398	0.01487	0.01487
969.071	0.00458	0.00554	0.00639	0.00639	0.00639	0.00639	0.01006	0.01113	0.01163	0.01249	0.01313	0.01401	0.01492	0.01492
970.035	0.00461	0.00557	0.00642	0.00642	0.00642	0.00642	0.0101	0.01117	0.01166	0.01253	0.01318	0.01404	0.01495	0.01495
970.999	0.00464	0.00559	0.00644	0.00644	0.00644	0.00644	0.01013	0.0112	0.0117	0.01256	0.01322	0.01406	0.01498	0.01498
971.963	0.00467	0.00561	0.00647	0.00647	0.00647	0.00647	0.01017	0.01122	0.01173	0.01259	0.01326	0.01408	0.01499	0.01499
972.928	0.00469	0.00563	0.00649	0.00649	0.00649	0.00649	0.01021	0.01123	0.01176	0.01261	0.0133	0.0141	0.015	0.015
973.892	0.00471	0.00564	0.00652	0.00652	0.00652	0.00652	0.01024	0.01124	0.01178	0.01263	0.01334	0.01412	0.01501	0.01501
974.856	0.00473	0.00566	0.00655	0.00655	0.00655	0.00655	0.01028	0.01125	0.01181	0.01264	0.01337	0.01414	0.01502	0.01502
975.82	0.00475	0.00568	0.00658	0.00658	0.00658	0.00658	0.01032	0.01127	0.01184	0.01266	0.0134	0.01417	0.01503	0.01503
976.784	0.00477	0.0057	0.00662	0.00662	0.00662	0.00662	0.01036	0.01128	0.01186	0.01269	0.01343	0.01421	0.01505	0.01505
977.749	0.0048	0.00573	0.00666	0.00666	0.00666	0.00666	0.01038	0.0113	0.01189	0.01272	0.01346	0.01424	0.01508	0.01508
978.713	0.00482	0.00575	0.0067	0.0067	0.0067	0.0067	0.0104	0.01133	0.01191	0.01276	0.01348	0.01428	0.01512	0.01512
979.677	0.00484	0.00578	0.00674	0.00674	0.00674	0.00674	0.01041	0.01136	0.01194	0.01281	0.01351	0.01432	0.01516	0.01516
980.641	0.00486	0.0058	0.00677	0.00677	0.00677	0.00677	0.01042	0.01139	0.01197	0.01286	0.01354	0.01435	0.01521	0.01521
981.606	0.00488	0.00582	0.00679	0.00679	0.00679	0.00679	0.01042	0.01143	0.01199	0.01291	0.01357	0.01439	0.01527	0.01527
982.57	0.00491	0.00584	0.00681	0.00681	0.00681	0.00681	0.01043	0.01147	0.01202	0.01296	0.0136	0.01442	0.01532	0.01532
983.534	0.00493	0.00586	0.00682	0.00682	0.00682	0.00682	0.01044	0.01151	0.01206	0.013	0.01363	0.01446	0.01538	0.01538
984.499	0.00496	0.00588	0.00683	0.00683	0.00683	0.00683	0.01045	0.01155	0.01209	0.01304	0.01366	0.01449	0.01545	0.01545
985.463	0.00498	0.00589	0.00684	0.00684	0.00684	0.00684	0.01048	0.01158	0.01213	0.01306	0.01369	0.01452	0.01551	0.01551
986.427	0.005	0.0059	0.00685	0.00685	0.00685	0.00685	0.01051	0.01161	0.01216	0.01307	0.01372	0.01456	0.01556	0.01556
987.391	0.00501	0.00591	0.00686	0.00686	0.00686	0.00686	0.01054	0.01163	0.01219	0.01307	0.01375	0.01459	0.01561	0.01561
988.356	0.00501	0.00591	0.00686	0.00686	0.00686	0.00686	0.01058	0.01165	0.01222	0.01306	0.01377	0.01462	0.01565	0.01565
989.32	0.005	0.00591	0.00686	0.00686	0.00686	0.00686	0.0106	0.01165	0.01223	0.01305	0.01378	0.01465	0.01569	0.01569
990.284	0.00498	0.0059	0.00686	0.00686	0.00686	0.00686	0.01062	0.01164	0.01224	0.01303	0.01379	0.01467	0.0157	0.0157
991.248	0.00495	0.00589	0.00684	0.00684	0.00684	0.00684	0.01062	0.01163	0.01225	0.01302	0.0138	0.01469	0.01571	0.01571
992.212	0.00492	0.00588	0.00683	0.00683	0.00683	0.00683	0.01062	0.01161	0.01225	0.01301	0.01381	0.0147	0.01571	0.01571
993.177	0.0049	0.00587	0.00681	0.00681	0.00681	0.00681	0.01062	0.01161	0.01226	0.01301	0.01381	0.01471	0.01571	0.01571
994.141	0.00488	0.00588	0.00681	0.00681	0.00681	0.00681	0.01062	0.01161	0.01227	0.01302	0.01383	0.01473	0.01572	0.01572
995.105	0.00489	0.0059	0.00681	0.00681	0.00681	0.00681	0.01064	0.01163	0.0123	0.01306	0.01386	0.01476	0.01573	0.01573
996.069	0.00491	0.00594	0.00683	0.00683	0.00683	0.00683	0.01067	0.01167	0.01235	0.01311	0.0139	0.0148	0.01576	0.01576
997.034	0.00496	0.00599	0.00687	0.00687	0.00687	0.00687	0.01073	0.01173	0.01241	0.01318	0.01396	0.01485	0.01581	0.01581
997.998	0.00503	0.00606	0.00693	0.00693	0.00693	0.00693	0.0108	0.01182	0.01249	0.01327	0.01404	0.01492	0.01589	0.01589
998.962	0.00513	0.00614	0.007	0.007	0.007	0.007	0.01089	0.01192	0.01258	0.01337	0.01413	0.01501	0.01598	0.01598
999.927	0.00523	0.00623	0.00709	0.00709	0.00709	0.00709	0.01099	0.01203	0.01268	0.01348	0.01423	0.0151	0.01608	0.01608
1000.89	0.00534	0.00632	0.00718	0.00718	0.00718	0.00718	0.01109	0.01214	0.01278	0.01359	0.01433	0.01519	0.01619	0.01619
1001.86	0.00545	0.00641	0.00728	0.00728	0.00728	0.00728	0.01119	0.01225	0.01287	0.0137	0.01444	0.01528	0.01629	0.01629
1002.82	0.00556	0.00649	0.00737	0.00737	0.00737	0.00737	0.01128	0.01236	0.01296	0.0138	0.01453	0.01537	0.01639	0.01639
1003.78	0.00566	0.00657	0.00746	0.00746	0.00746	0.00746	0.01137	0.01245	0.01304	0.01389	0.01462	0.01545	0.01648	0.01648
1004.75	0.00575	0.00664	0.00754	0.00754	0.00754	0.00754	0.01145	0.01253	0.01312	0.01398	0.0147	0.01553	0.01655	0.01655
1005.71	0.00584	0.00672	0.00762	0.00762	0.00762	0.00762	0.01153	0.01261	0.01319	0.01406	0.01478	0.0156	0.01662	0.01662
1006.68	0.00592	0.0068	0.00771	0.00771	0.00771	0.00771	0.0116	0.01268	0.01326	0.01414	0.01485	0.01567	0.01668	0.01668
1007.64	0.00599	0.00688	0.00779	0.00779	0.00779	0.00779	0.01168	0.01274	0.01333	0.01422	0.01492	0.01574	0.01674	0.01674
1008.61	0.00606	0.00695	0.00786	0.00786	0.00786	0.00786	0.01175	0.0128	0.0134	0.01428	0.01498	0.0158	0.01679	0.01679
1009.57	0.00611	0.00701	0.00793	0.00793	0.00793	0.00793	0.01181	0.01285	0.01345	0.01434	0.01503	0.01585	0.01683	0.01683
1010.53	0.00615	0.00706	0.00799	0.00799	0.00799	0.00799	0.01186	0.01288	0.0135	0.01439	0.01506	0.01589	0.01687	0.01687
1011.5	0.00617	0.00707	0.00802	0.00802	0.00802	0.00802	0.01188	0.0129	0.01352	0.01441	0.01508	0.01592	0.01689	0.01689
1012.46	0.00617	0.00706	0.00803	0.00803	0.00803	0.00803	0.01188	0.01289	0.01352	0.01441	0.01507	0.01592	0.01689	0.01689
1013.43	0.00614	0.00702	0.00801	0.00801	0.00801	0.00801	0.01186	0.01287	0.01349	0.01439	0.01504	0.0159	0.01686	0.01686
1014.39	0.00608	0.00695	0.00796	0.00796	0.00796	0.00796	0.01182	0.01282	0.01344	0.01434	0.01499	0.01587	0.01682	0.01682
1015.35	0.00601	0.00687	0.00789	0.00789	0.00789	0.00789	0.01176	0.01275	0.01337	0.01427	0.01493	0.01582	0.01675	0.01675
1016.32	0.00592	0.00678	0.00781	0.00781	0.00781	0.00781	0.01169	0.01267	0.0133	0.0142	0.01487	0.01577	0.01668	0.01668
1017.28	0.00583	0.00669	0.00772	0.00772	0.00772	0.00772	0.01162	0.01259	0.01322	0.01412	0.0148	0.01571	0.01661	0.01661
1018.25	0.00574	0.0066	0.00762	0.00762	0.00762	0.00762	0.01156	0.01251	0.01314	0.01404	0.01473	0.01566	0.01654	0.01654
1019.21	0.00565	0.00653	0.00753	0.00753	0.00753	0.00753	0.0115	0.01243	0.01307	0.01397	0.01467	0.01561	0.01648	0.01648
1020.18	0.00557	0.00646	0.00744	0.00744	0.00744	0.00744	0.01144	0.01235	0.01301	0.01389	0.01461	0.01556	0.01643	0.01643
1021.14	0.00548	0.00638	0.00735	0.00735	0.00735	0.00735	0.01137	0.01226	0.01294	0.01382	0.01455	0.01549	0.01638	0.01638
1022.1	0.00538	0.0063	0.00725	0.00725	0.00725	0.00725	0.01129	0.01215	0.01285	0.01373	0.01446	0.01541	0.01631	0.01631
1023.07	0.00527	0.0062	0.00714	0.00714	0.00714	0.00714	0.01118	0.01203	0.01275	0.01362	0.01436	0.0153	0.01623	0.01623
1024.03	0.00514	0.00608	0.00702	0.00702	0.00702	0.00702	0.01105	0.01188	0.01263	0.01348	0.01423	0.01516	0.01612	0.01612
1025	0.00499	0.00594	0.00688	0.00688	0.00688	0.00688	0.01089	0.01172	0.01249	0.01333	0.01408	0.015	0.01598	0.01598
1025.96	0.00485	0.00579	0.00674	0.00674	0.00674	0.00674	0.01072	0.01155	0.01234	0.01318	0.01392	0.01483	0.01584	0.01584
1026.92	0.00471	0.00565	0.00661	0.00661	0.00661	0.00661	0.01057	0.0114	0.01221	0.01303	0.01377	0.01467	0.01569	0.01569
1027.89	0.00461	0.00554	0.00652	0.00652	0.00652	0.00652	0.01045	0.01129	0.0121	0.01293	0.01366	0.01455	0.01558	0.01558
1028.85	0.00456	0.00549	0.00647	0.00647	0.00647	0.00647	0.01038	0.01124	0.01206	0.01288	0.01361	0.0145	0.01552	0.01552
1029.82	0.00459	0.0055	0.0065	0.0065	0.0065	0.0065	0.0104	0.01128	0.01209	0.01293	0.01365	0.01453	0.01554	0.01554
1030.78	0.00469	0.0056	0.00661	0.00661	0.00661	0.00661	0.01052	0.01142	0.01222	0.01308	0.01379	0.01467	0.01567	0.01567
1031.75	0.00488	0.00579	0.00681	0.00681	0.00681	0.00681	0.01073	0.01167	0.01245	0.01333	0.01404	0.01491	0.0159	0.0159
1032.71	0.00515	0.00606	0.0071	0.0071	0.0071	0.0071	0.01105	0.01202	0.01278	0.01369	0.01439	0.01525	0.01625	0.01625
1033.67	0.00548	0.0064	0.00745	0.00745	0.00745	0.00745	0.01144	0.01246	0.01319	0.01413	0.01482	0.01568	0.01668	0.01668
1034.64	0.00586	0.00678	0.00785	0.00785	0.00785	0.00785	0.01189	0.01295	0.01366	0.01463	0.01531	0.01617	0.01718	0.01718
1035.6	0.00625	0.00719	0.00827	0.00827	0.00827	0.00827	0.01237	0.01348	0.01416	0.01515	0.01583	0.01669	0.01772	0.01772
1036.57	0.00665	0.00759	0.00869	0.00869	0.00869	0.00869	0.01286	0.014	0.01466	0.01566	0.01635	0.01721	0.01827	0.01827
1037.53	0.00701	0.00797	0.00909	0.00909	0.00909	0.00909	0.01333	0.0145	0.01514	0.01615	0.01684	0.01771	0.01879	0.01879
1038.5	0.00734	0.00831	0.00945	0.00945	0.00945	0.00945	0.01376	0.01495	0.01558	0.01659	0.01728	0.01817	0.01927	0.01927
1039.46	0.00763	0.00861	0.00976	0.00976	0.00976	0.00976	0.01415	0.01535	0.01597	0.01697	0.01767	0.01859	0.01969	0.01969
1040.42	0.00787	0.00887	0.01003	0.01003	0.01003	0.01003	0.01449	0.01569	0.01631	0.01729	0.01801	0.01895	0.02006	0.02006
1041.39	0.00808	0.0091	0.01026	0.01026	0.01026	0.01026	0.01479	0.01599	0.0166	0.01758	0.01831	0.01927	0.02038	0.02038
1042.35	0.00826	0.00931	0.01046	0.01046	0.01046	0.01046	0.01505	0.01625	0.01686	0.01783	0.01858	0.01955	0.02066	0.02066
1043.32	0.00843	0.0095	0.01064	0.01064	0.01064	0.01064	0.01529	0.01649	0.0171	0.01807	0.01883	0.01981	0.02092	0.02092
1044.28	0.0086	0.0097	0.01082	0.01082	0.01082	0.01082	0.01552	0.01673	0.01734	0.01831	0.01908	0.02005	0.02117	0.02117
1045.25	0.00878	0.0099	0.01101	0.01101	0.01101	0.01101	0.01575	0.01696	0.01757	0.01855	0.01933	0.02029	0.02142	0.02142
1046.21	0.00896	0.01012	0.0112	0.0112	0.0112	0.0112	0.01597	0.01721	0.01781	0.0188	0.01959	0.02053	0.02167	0.02167
1047.17	0.00915	0.01033	0.01141	0.01141	0.01141	0.01141	0.0162	0.01745	0.01806	0.01904	0.01985	0.02077	0.02193	0.02193
1048.14	0.00934	0.01054	0.01161	0.01161	0.01161	0.01161	0.01643	0.01769	0.0183	0.01928	0.0201	0.021	0.02218	0.02218
1049.1	0.00951	0.01074	0.0118	0.0118	0.0118	0.0118	0.01663	0.01791	0.01851	0.0195	0.02032	0.02121	0.02241	0.02241
1050.07	0.00966	0.0109	0.01196	0.01196	0.01196	0.01196	0.0168	0.01809	0.01869	0.01967	0.0205	0.02138	0.02259	0.02259
1051.03	0.00976	0.01102	0.01208	0.01208	0.01208	0.01208	0.01692	0.01822	0.01881	0.01979	0.02061	0.0215	0.02271	0.02271
1052	0.00981	0.01108	0.01214	0.01214	0.01214	0.01214	0.01697	0.01827	0.01885	0.01982	0.02064	0.02154	0.02276	0.02276
1052.96	0.00979	0.01106	0.01212	0.01212	0.01212	0.01212	0.01693	0.01823	0.0188	0.01977	0.02057	0.0215	0.0227	0.0227
1053.92	0.00968	0.01095	0.01201	0.01201	0.01201	0.01201	0.01679	0.01808	0.01865	0.01961	0.0204	0.02135	0.02252	0.02252
1054.89	0.00949	0.01076	0.01181	0.01181	0.01181	0.01181	0.01655	0.01782	0.01839	0.01935	0.02012	0.02109	0.02223	0.02223
1055.85	0.00922	0.01046	0.01151	0.01151	0.01151	0.01151	0.0162	0.01746	0.01802	0.01898	0.01972	0.02071	0.02183	0.02183
1056.82	0.00886	0.01007	0.01112	0.01112	0.01112	0.01112	0.01575	0.01699	0.01756	0.0185	0.01923	0.02023	0.02131	0.02131
1057.78	0.00843	0.00961	0.01065	0.01065	0.01065	0.01065	0.01521	0.01643	0.017	0.01794	0.01864	0.01965	0.0207	0.0207
1058.75	0.00794	0.00907	0.01011	0.01011	0.01011	0.01011	0.01461	0.0158	0.01638	0.0173	0.01799	0.01899	0.02001	0.02001
1059.71	0.0074	0.00848	0.00952	0.00952	0.00952	0.00952	0.01396	0.01511	0.01571	0.01661	0.01728	0.01828	0.01927	0.01927
1060.67	0.00685	0.00787	0.00891	0.00891	0.00891	0.00891	0.01328	0.0144	0.01502	0.01589	0.01656	0.01754	0.01852	0.01852
1061.64	0.00629	0.00726	0.0083	0.0083	0.0083	0.0083	0.0126	0.01369	0.01433	0.01517	0.01583	0.0168	0.01776	0.01776
1062.6	0.00574	0.00667	0.00769	0.00769	0.00769	0.00769	0.01194	0.013	0.01365	0.01447	0.01513	0.01608	0.01703	0.01703
1063.57	0.00523	0.00612	0.00713	0.00713	0.00713	0.00713	0.01131	0.01234	0.013	0.0138	0.01447	0.0154	0.01634	0.01634
1064.53	0.00477	0.00562	0.00661	0.00661	0.00661	0.00661	0.01074	0.01174	0.01241	0.0132	0.01387	0.01478	0.01572	0.01572
1065.49	0.00435	0.00519	0.00614	0.00614	0.00614	0.00614	0.01022	0.0112	0.01187	0.01266	0.01334	0.01423	0.01517	0.01517
1066.46	0.004	0.00482	0.00574	0.00574	0.00574	0.00574	0.00976	0.01074	0.01139	0.0122	0.01288	0.01375	0.0147	0.0147
1067.42	0.0037	0.00452	0.00541	0.00541	0.00541	0.00541	0.00938	0.01035	0.01099	0.01181	0.01251	0.01335	0.0143	0.0143
1068.39	0.00347	0.00428	0.00515	0.00515	0.00515	0.00515	0.00906	0.01004	0.01065	0.0115	0.01221	0.01302	0.01399	0.01399
1069.35	0.00329	0.0041	0.00495	0.00495	0.00495	0.00495	0.00881	0.00979	0.01038	0.01126	0.01198	0.01276	0.01375	0.01375
1070.32	0.00315	0.00396	0.0048	0.0048	0.0048	0.0048	0.00862	0.00962	0.01018	0.01108	0.01182	0.01258	0.01357	0.01357
1071.28	0.00305	0.00387	0.00471	0.00471	0.00471	0.00471	0.00849	0.0095	0.01004	0.01096	0.01171	0.01245	0.01345	0.01345
1072.24	0.00299	0.00381	0.00466	0.00466	0.00466	0.00466	0.00841	0.00942	0.00995	0.01088	0.01165	0.01237	0.01338	0.01338
1073.21	0.00294	0.00377	0.00464	0.00464	0.00464	0.00464	0.00837	0.00938	0.00991	0.01084	0.01162	0.01233	0.01335	0.01335
1074.17	0.00292	0.00376	0.00464	0.00464	0.00464	0.00464	0.00836	0.00936	0.0099	0.01083	0.01161	0.01231	0.01333	0.01333
1075.14	0.00289	0.00375	0.00465	0.00465	0.00465	0.00465	0.00836	0.00935	0.0099	0.01083	0.01161	0.01232	0.01334	0.01334
1076.1	0.00288	0.00376	0.00466	0.00466	0.00466	0.00466	0.00837	0.00935	0.00992	0.01084	0.01161	0.01233	0.01334	0.01334
1077.07	0.00286	0.00376	0.00467	0.00467	0.00467	0.00467	0.00838	0.00933	0.00994	0.01085	0.0116	0.01234	0.01334	0.01334
1078.03	0.00283	0.00376	0.00467	0.00467	0.00467	0.00467	0.00838	0.00931	0.00995	0.01085	0.01158	0.01235	0.01334	0.01334
1078.99	0.00281	0.00375	0.00466	0.00466	0.00466	0.00466	0.00838	0.00928	0.00995	0.01083	0.01154	0.01234	0.01332	0.01332
1079.96	0.00278	0.00372	0.00463	0.00463	0.00463	0.00463	0.00835	0.00923	0.00994	0.0108	0.01148	0.01232	0.01329	0.01329
1080.92	0.00274	0.00368	0.0046	0.0046	0.0046	0.0046	0.00832	0.00918	0.00991	0.01076	0.01141	0.01228	0.01325	0.01325
1081.89	0.00271	0.00363	0.00457	0.00457	0.00457	0.00457	0.00827	0.00912	0.00988	0.0107	0.01134	0.01224	0.0132	0.0132
1082.85	0.00267	0.00357	0.00453	0.00453	0.00453	0.00453	0.00821	0.00907	0.00983	0.01064	0.01126	0.01218	0.01314	0.01314
1083.82	0.00264	0.00351	0.00449	0.00449	0.00449	0.00449	0.00815	0.00902	0.00979	0.01057	0.0112	0.01213	0.01307	0.01307
1084.78	0.00261	0.00344	0.00445	0.00445	0.00445	0.00445	0.00809	0.00896	0.00974	0.0105	0.01115	0.01207	0.01301	0.01301
1085.74	0.00259	0.00338	0.00442	0.00442	0.00442	0.00442	0.00803	0.00892	0.00969	0.01043	0.0111	0.012	0.01294	0.01294
1086.71	0.00256	0.00334	0.00438	0.00438	0.00438	0.00438	0.00797	0.00887	0.00963	0.01036	0.01107	0.01194	0.01287	0.01287
1087.67	0.00254	0.0033	0.00435	0.00435	0.00435	0.00435	0.00791	0.00882	0.00958	0.0103	0.01104	0.01189	0.01281	0.01281
1088.64	0.00252	0.00327	0.00432	0.00432	0.00432	0.00432	0.00786	0.00878	0.00953	0.01024	0.01101	0.01183	0.01275	0.01275
1089.6	0.00251	0.00325	0.00429	0.00429	0.00429	0.00429	0.00782	0.00873	0.00948	0.01019	0.01098	0.01177	0.01269	0.01269
1090.57	0.00249	0.00324	0.00427	0.00427	0.00427	0.00427	0.00778	0.00869	0.00943	0.01014	0.01095	0.01172	0.01265	0.01265
1091.53	0.00248	0.00324	0.00425	0.00425	0.00425	0.00425	0.00775	0.00865	0.00939	0.0101	0.01092	0.01168	0.01261	0.01261
1092.49	0.00246	0.00323	0.00423	0.00423	0.00423	0.00423	0.00773	0.00863	0.00935	0.01006	0.01088	0.01164	0.01258	0.01258
1093.46	0.00245	0.00323	0.00423	0.00423	0.00423	0.00423	0.00772	0.00861	0.00932	0.01004	0.01085	0.01162	0.01256	0.01256
1094.42	0.00244	0.00324	0.00422	0.00422	0.00422	0.00422	0.00772	0.00861	0.0093	0.01003	0.01083	0.0116	0.01256	0.01256
1095.39	0.00244	0.00324	0.00423	0.00423	0.00423	0.00423	0.00773	0.00861	0.00929	0.01003	0.01082	0.0116	0.01256	0.01256
1096.35	0.00244	0.00325	0.00425	0.00425	0.00425	0.00425	0.00775	0.00864	0.0093	0.01004	0.01083	0.01161	0.01258	0.01258
1097.32	0.00245	0.00327	0.00427	0.00427	0.00427	0.00427	0.00777	0.00867	0.00933	0.01007	0.01086	0.01164	0.01261	0.01261
1098.28	0.00246	0.0033	0.00429	0.00429	0.00429	0.00429	0.0078	0.00871	0.00937	0.01011	0.0109	0.01167	0.01266	0.01266
1099.24	0.00248	0.00333	0.00432	0.00432	0.00432	0.00432	0.00783	0.00876	0.00942	0.01016	0.01096	0.01172	0.01271	0.01271
1100.21	0.00252	0.00338	0.00436	0.00436	0.00436	0.00436	0.00787	0.00881	0.00948	0.01022	0.01103	0.01178	0.01277	0.01277
1101.17	0.00256	0.00343	0.0044	0.0044	0.0044	0.0044	0.00792	0.00887	0.00955	0.01028	0.0111	0.01185	0.01284	0.01284
1102.14	0.00262	0.00348	0.00445	0.00445	0.00445	0.00445	0.00797	0.00893	0.00963	0.01035	0.01117	0.01192	0.01292	0.01292
1103.1	0.00268	0.00354	0.0045	0.0045	0.0045	0.0045	0.00802	0.009	0.0097	0.01041	0.01124	0.012	0.01299	0.01299
1104.07	0.00276	0.0036	0.00456	0.00456	0.00456	0.00456	0.00808	0.00907	0.00978	0.01049	0.0113	0.01208	0.01307	0.01307
1105.03	0.00284	0.00366	0.00462	0.00462	0.00462	0.00462	0.00815	0.00915	0.00985	0.01056	0.01135	0.01216	0.01314	0.01314
1105.99	0.00291	0.00372	0.00469	0.00469	0.00469	0.00469	0.00821	0.00922	0.00992	0.01064	0.01141	0.01224	0.01321	0.01321
1106.96	0.00299	0.00379	0.00476	0.00476	0.00476	0.00476	0.00828	0.0093	0.00999	0.01072	0.01147	0.01232	0.01328	0.01328
1107.92	0.00307	0.00386	0.00483	0.00483	0.00483	0.00483	0.00835	0.00938	0.01006	0.0108	0.01153	0.01239	0.01334	0.01334
1108.89	0.00313	0.00392	0.0049	0.0049	0.0049	0.0049	0.00843	0.00946	0.01013	0.01089	0.0116	0.01246	0.0134	0.0134
1109.85	0.0032	0.00399	0.00497	0.00497	0.00497	0.00497	0.0085	0.00954	0.0102	0.01097	0.01167	0.01254	0.01347	0.01347
1110.82	0.00326	0.00406	0.00503	0.00503	0.00503	0.00503	0.00858	0.00961	0.01028	0.01106	0.01176	0.01261	0.01354	0.01354
1111.78	0.00332	0.00414	0.0051	0.0051	0.0051	0.0051	0.00867	0.00969	0.01036	0.01115	0.01186	0.01268	0.01362	0.01362
1112.74	0.00338	0.00421	0.00517	0.00517	0.00517	0.00517	0.00876	0.00976	0.01045	0.01125	0.01196	0.01277	0.01371	0.01371
1113.71	0.00345	0.00429	0.00525	0.00525	0.00525	0.00525	0.00886	0.00985	0.01055	0.01134	0.01207	0.01286	0.01381	0.01381
1114.67	0.00352	0.00438	0.00533	0.00533	0.00533	0.00533	0.00896	0.00994	0.01065	0.01144	0.01218	0.01296	0.01392	0.01392
1115.64	0.0036	0.00447	0.00541	0.00541	0.00541	0.00541	0.00907	0.01004	0.01077	0.01155	0.0123	0.01308	0.01405	0.01405
1116.6	0.00369	0.00456	0.00551	0.00551	0.00551	0.00551	0.00919	0.01015	0.01089	0.01166	0.01242	0.0132	0.01419	0.01419
1117.57	0.00379	0.00467	0.00561	0.00561	0.00561	0.00561	0.00932	0.01028	0.01102	0.01178	0.01255	0.01334	0.01433	0.01433
1118.53	0.00389	0.00478	0.00571	0.00571	0.00571	0.00571	0.00945	0.01041	0.01116	0.01192	0.01268	0.01349	0.01448	0.01448
1119.49	0.00401	0.0049	0.00583	0.00583	0.00583	0.00583	0.00958	0.01057	0.0113	0.01206	0.01282	0.01364	0.01464	0.01464
1120.46	0.00412	0.00503	0.00596	0.00596	0.00596	0.00596	0.00973	0.01073	0.01146	0.01222	0.01298	0.01381	0.01481	0.01481
1121.42	0.00425	0.00518	0.0061	0.0061	0.0061	0.0061	0.00989	0.01091	0.01162	0.01239	0.01314	0.01399	0.01499	0.01499
1122.39	0.00438	0.00533	0.00625	0.00625	0.00625	0.00625	0.01006	0.0111	0.01181	0.01259	0.01332	0.01418	0.01518	0.01518
1123.35	0.00452	0.0055	0.00642	0.00642	0.00642	0.00642	0.01025	0.0113	0.012	0.01279	0.01352	0.01438	0.01539	0.01539
1124.32	0.00468	0.00568	0.0066	0.0066	0.0066	0.0066	0.01045	0.01151	0.01221	0.01302	0.01373	0.0146	0.01561	0.01561
1125.28	0.00484	0.00586	0.00679	0.00679	0.00679	0.00679	0.01067	0.01174	0.01244	0.01325	0.01396	0.01483	0.01584	0.01584
1126.24	0.00501	0.00605	0.00698	0.00698	0.00698	0.00698	0.01089	0.01196	0.01267	0.0135	0.01419	0.01507	0.01608	0.01608
1127.21	0.00519	0.00624	0.00718	0.00718	0.00718	0.00718	0.01112	0.01219	0.01289	0.01373	0.01442	0.01531	0.01631	0.01631
1128.17	0.00536	0.00641	0.00737	0.00737	0.00737	0.00737	0.01133	0.0124	0.01311	0.01396	0.01464	0.01555	0.01654	0.01654
1129.14	0.00553	0.00657	0.00755	0.00755	0.00755	0.00755	0.01153	0.0126	0.0133	0.01416	0.01484	0.01576	0.01674	0.01674
1130.1	0.00568	0.0067	0.0077	0.0077	0.0077	0.0077	0.0117	0.01277	0.01346	0.01433	0.01501	0.01594	0.01692	0.01692
1131.06	0.0058	0.0068	0.00783	0.00783	0.00783	0.00783	0.01183	0.0129	0.01359	0.01446	0.01515	0.01609	0.01705	0.01705
1132.03	0.0059	0.00687	0.00791	0.00791	0.00791	0.00791	0.01193	0.01299	0.01368	0.01455	0.01525	0.01619	0.01715	0.01715
1132.99	0.00596	0.00691	0.00796	0.00796	0.00796	0.00796	0.01198	0.01304	0.01373	0.01459	0.01531	0.01625	0.0172	0.0172
1133.96	0.00599	0.00691	0.00798	0.00798	0.00798	0.00798	0.01199	0.01305	0.01374	0.0146	0.01533	0.01626	0.01721	0.01721
1134.92	0.00599	0.00689	0.00796	0.00796	0.00796	0.00796	0.01197	0.01302	0.01371	0.01457	0.01531	0.01623	0.01718	0.01718
1135.89	0.00596	0.00685	0.00792	0.00792	0.00792	0.00792	0.01192	0.01297	0.01366	0.01451	0.01527	0.01617	0.01713	0.01713
1136.85	0.0059	0.00679	0.00786	0.00786	0.00786	0.00786	0.01185	0.0129	0.0136	0.01444	0.01521	0.01609	0.01705	0.01705
1137.81	0.00584	0.00672	0.00778	0.00778	0.00778	0.00778	0.01177	0.01281	0.01351	0.01434	0.01513	0.01599	0.01695	0.01695
1138.78	0.00576	0.00665	0.0077	0.0077	0.0077	0.0077	0.01168	0.01271	0.01342	0.01424	0.01504	0.01588	0.01685	0.01685
1139.74	0.00567	0.00657	0.00762	0.00762	0.00762	0.00762	0.01157	0.01261	0.01332	0.01414	0.01493	0.01576	0.01674	0.01674
1140.71	0.00558	0.00648	0.00754	0.00754	0.00754	0.00754	0.01147	0.0125	0.01321	0.01403	0.01482	0.01563	0.01662	0.01662
1141.67	0.00549	0.0064	0.00745	0.00745	0.00745	0.00745	0.01135	0.01239	0.01308	0.01391	0.0147	0.0155	0.0165	0.0165
1142.63	0.00539	0.0063	0.00736	0.00736	0.00736	0.00736	0.01123	0.01227	0.01296	0.01378	0.01457	0.01537	0.01637	0.01637
1143.6	0.00528	0.00621	0.00727	0.00727	0.00727	0.00727	0.01111	0.01215	0.01282	0.01366	0.01444	0.01523	0.01623	0.01623
1144.56	0.00519	0.00611	0.00718	0.00718	0.00718	0.00718	0.01099	0.01202	0.01269	0.01353	0.0143	0.0151	0.0161	0.0161
1145.53	0.00509	0.00603	0.00708	0.00708	0.00708	0.00708	0.01087	0.01191	0.01256	0.01342	0.01418	0.01498	0.01598	0.01598
1146.49	0.00501	0.00595	0.007	0.007	0.007	0.007	0.01077	0.01181	0.01246	0.01332	0.01407	0.01488	0.01588	0.01588
1147.46	0.00495	0.0059	0.00694	0.00694	0.00694	0.00694	0.01069	0.01174	0.01238	0.01325	0.01398	0.01481	0.0158	0.0158
1148.42	0.00491	0.00587	0.0069	0.0069	0.0069	0.0069	0.01065	0.0117	0.01234	0.01321	0.01394	0.01477	0.01576	0.01576
1149.38	0.00491	0.00587	0.00689	0.00689	0.00689	0.00689	0.01065	0.0117	0.01234	0.01322	0.01394	0.01477	0.01576	0.01576
1150.35	0.00494	0.00591	0.00692	0.00692	0.00692	0.00692	0.01069	0.01176	0.01239	0.01327	0.01399	0.01483	0.01582	0.01582
1151.31	0.00501	0.00598	0.00699	0.00699	0.00699	0.00699	0.01078	0.01186	0.01249	0.01338	0.01409	0.01493	0.01592	0.01592
1152.28	0.00512	0.00609	0.0071	0.0071	0.0071	0.0071	0.01092	0.01201	0.01264	0.01353	0.01424	0.01508	0.01608	0.01608
1153.24	0.00526	0.00624	0.00725	0.00725	0.00725	0.00725	0.0111	0.0122	0.01283	0.01373	0.01443	0.01528	0.01628	0.01628
1154.21	0.00543	0.0064	0.00743	0.00743	0.00743	0.00743	0.01132	0.01243	0.01306	0.01396	0.01466	0.01551	0.01652	0.01652
1155.17	0.00562	0.0066	0.00764	0.00764	0.00764	0.00764	0.01157	0.01269	0.01331	0.01422	0.01492	0.01578	0.0168	0.0168
1156.13	0.00583	0.00681	0.00786	0.00786	0.00786	0.00786	0.01183	0.01297	0.01359	0.0145	0.01521	0.01608	0.0171	0.0171
1157.1	0.00606	0.00703	0.0081	0.0081	0.0081	0.0081	0.01211	0.01326	0.01389	0.0148	0.01551	0.01639	0.01742	0.01742
1158.06	0.00629	0.00726	0.00835	0.00835	0.00835	0.00835	0.0124	0.01356	0.01419	0.0151	0.01582	0.01672	0.01774	0.01774
1159.03	0.00653	0.0075	0.0086	0.0086	0.0086	0.0086	0.01269	0.01385	0.0145	0.01541	0.01614	0.01704	0.01807	0.01807
1159.99	0.00677	0.00774	0.00885	0.00885	0.00885	0.00885	0.01297	0.01415	0.01481	0.01572	0.01645	0.01737	0.0184	0.0184
1160.96	0.007	0.00798	0.00909	0.00909	0.00909	0.00909	0.01324	0.01444	0.0151	0.01602	0.01676	0.01768	0.01872	0.01872
1161.92	0.00722	0.0082	0.00932	0.00932	0.00932	0.00932	0.01349	0.01471	0.01538	0.0163	0.01705	0.01797	0.01901	0.01901
1162.88	0.00742	0.00842	0.00952	0.00952	0.00952	0.00952	0.01373	0.01496	0.01563	0.01656	0.01732	0.01824	0.01928	0.01928
1163.85	0.0076	0.0086	0.0097	0.0097	0.0097	0.0097	0.01394	0.01518	0.01585	0.01679	0.01755	0.01847	0.01952	0.01952
1164.81	0.00776	0.00877	0.00985	0.00985	0.00985	0.00985	0.01412	0.01536	0.01603	0.01698	0.01775	0.01866	0.01972	0.01972
1165.78	0.00788	0.0089	0.00997	0.00997	0.00997	0.00997	0.01426	0.0155	0.01617	0.01714	0.0179	0.01881	0.01988	0.01988
1166.74	0.00796	0.009	0.01006	0.01006	0.01006	0.01006	0.01438	0.01561	0.01627	0.01726	0.01801	0.01893	0.02	0.02
1167.71	0.00802	0.00907	0.01012	0.01012	0.01012	0.01012	0.01447	0.01568	0.01634	0.01734	0.01809	0.01901	0.02008	0.02008
1168.67	0.00806	0.00912	0.01015	0.01015	0.01015	0.01015	0.01453	0.01573	0.01639	0.01739	0.01813	0.01906	0.02013	0.02013
1169.63	0.00807	0.00915	0.01018	0.01018	0.01018	0.01018	0.01458	0.01576	0.01642	0.01743	0.01816	0.0191	0.02017	0.02017
1170.6	0.00808	0.00917	0.0102	0.0102	0.0102	0.0102	0.01461	0.01578	0.01644	0.01746	0.01819	0.01913	0.0202	0.0202
1171.56	0.00808	0.00918	0.01022	0.01022	0.01022	0.01022	0.01465	0.01581	0.01648	0.01749	0.01822	0.01917	0.02024	0.02024
1172.53	0.0081	0.00921	0.01026	0.01026	0.01026	0.01026	0.01469	0.01586	0.01653	0.01753	0.01826	0.01922	0.0203	0.0203
1173.49	0.00812	0.00924	0.01031	0.01031	0.01031	0.01031	0.01475	0.01593	0.0166	0.01759	0.01832	0.01929	0.02037	0.02037
1174.46	0.00817	0.00929	0.01038	0.01038	0.01038	0.01038	0.01482	0.01602	0.0167	0.01767	0.01841	0.01938	0.02047	0.02047
1175.42	0.00823	0.00936	0.01046	0.01046	0.01046	0.01046	0.01491	0.01613	0.01681	0.01777	0.01852	0.01949	0.0206	0.0206
1176.38	0.0083	0.00943	0.01056	0.01056	0.01056	0.01056	0.01501	0.01627	0.01693	0.01788	0.01864	0.01962	0.02074	0.02074
1177.35	0.00839	0.00952	0.01066	0.01066	0.01066	0.01066	0.01511	0.0164	0.01706	0.01801	0.01877	0.01976	0.02089	0.02089
1178.31	0.00847	0.0096	0.01076	0.01076	0.01076	0.01076	0.01522	0.01654	0.01718	0.01813	0.0189	0.0199	0.02104	0.02104
1179.28	0.00856	0.00969	0.01085	0.01085	0.01085	0.01085	0.01533	0.01667	0.0173	0.01825	0.01903	0.02003	0.02117	0.02117
1180.24	0.00863	0.00977	0.01094	0.01094	0.01094	0.01094	0.01543	0.01678	0.0174	0.01836	0.01914	0.02015	0.0213	0.0213
1181.2	0.00869	0.00983	0.011	0.011	0.011	0.011	0.01551	0.01686	0.01748	0.01845	0.01923	0.02025	0.0214	0.0214
1182.17	0.00874	0.00987	0.01105	0.01105	0.01105	0.01105	0.01557	0.01692	0.01754	0.01852	0.0193	0.02032	0.02147	0.02147
1183.13	0.00877	0.0099	0.01108	0.01108	0.01108	0.01108	0.01561	0.01696	0.01757	0.01856	0.01935	0.02037	0.02151	0.02151
1184.1	0.00878	0.0099	0.01108	0.01108	0.01108	0.01108	0.01563	0.01696	0.01759	0.01858	0.01937	0.0204	0.02152	0.02152
1185.06	0.00877	0.00989	0.01106	0.01106	0.01106	0.01106	0.01563	0.01695	0.01758	0.01858	0.01937	0.02039	0.02151	0.02151
1186.03	0.00875	0.00985	0.01103	0.01103	0.01103	0.01103	0.0156	0.01691	0.01755	0.01855	0.01934	0.02037	0.02147	0.02147
1186.99	0.0087	0.00979	0.01097	0.01097	0.01097	0.01097	0.01556	0.01686	0.01751	0.0185	0.01929	0.02032	0.02142	0.02142
1187.95	0.00864	0.00972	0.0109	0.0109	0.0109	0.0109	0.0155	0.01678	0.01745	0.01843	0.01923	0.02024	0.02134	0.02134
1188.92	0.00856	0.00964	0.0108	0.0108	0.0108	0.0108	0.01542	0.01669	0.01737	0.01834	0.01914	0.02015	0.02125	0.02125
1189.88	0.00846	0.00954	0.0107	0.0107	0.0107	0.0107	0.01532	0.01658	0.01727	0.01824	0.01904	0.02004	0.02114	0.02114
1190.85	0.00835	0.00943	0.01057	0.01057	0.01057	0.01057	0.0152	0.01645	0.01715	0.01812	0.01892	0.01992	0.02102	0.02102
1191.81	0.00822	0.00931	0.01044	0.01044	0.01044	0.01044	0.01507	0.01631	0.01702	0.01798	0.01879	0.01977	0.02089	0.02089
1192.78	0.00808	0.00918	0.0103	0.0103	0.0103	0.0103	0.01492	0.01615	0.01687	0.01783	0.01864	0.01961	0.02074	0.02074
1193.74	0.00793	0.00904	0.01015	0.01015	0.01015	0.01015	0.01476	0.01599	0.0167	0.01766	0.01848	0.01944	0.02058	0.02058
1194.7	0.00778	0.0089	0.01	0.01	0.01	0.01	0.01459	0.01581	0.01652	0.01748	0.01831	0.01925	0.0204	0.0204
1195.67	0.00762	0.00875	0.00984	0.00984	0.00984	0.00984	0.0144	0.01563	0.01632	0.0173	0.01812	0.01905	0.02022	0.02022
1196.63	0.00746	0.00859	0.00968	0.00968	0.00968	0.00968	0.01421	0.01543	0.01612	0.0171	0.01792	0.01884	0.02002	0.02002
1197.6	0.0073	0.00843	0.00951	0.00951	0.00951	0.00951	0.014	0.01523	0.0159	0.01689	0.01771	0.01862	0.01981	0.01981
1198.56	0.00713	0.00825	0.00933	0.00933	0.00933	0.00933	0.01379	0.01502	0.01568	0.01667	0.01748	0.01839	0.01959	0.01959
1199.53	0.00696	0.00807	0.00914	0.00914	0.00914	0.00914	0.01356	0.0148	0.01545	0.01644	0.01724	0.01815	0.01935	0.01935
1200.49	0.00678	0.00787	0.00894	0.00894	0.00894	0.00894	0.01333	0.01456	0.0152	0.0162	0.01698	0.0179	0.0191	0.0191
1201.45	0.00658	0.00766	0.00873	0.00873	0.00873	0.00873	0.01308	0.01431	0.01495	0.01595	0.01671	0.01764	0.01883	0.01883
1202.42	0.00637	0.00743	0.00849	0.00849	0.00849	0.00849	0.01281	0.01405	0.01468	0.01568	0.01642	0.01737	0.01854	0.01854
1203.38	0.00615	0.00718	0.00824	0.00824	0.00824	0.00824	0.01254	0.01376	0.0144	0.0154	0.01612	0.01708	0.01823	0.01823
1204.35	0.00591	0.00693	0.00798	0.00798	0.00798	0.00798	0.01224	0.01345	0.01411	0.01511	0.0158	0.01678	0.01791	0.01791
1205.31	0.00565	0.00666	0.0077	0.0077	0.0077	0.0077	0.01194	0.01313	0.01381	0.01479	0.01547	0.01646	0.01757	0.01757
1206.28	0.00538	0.00638	0.00741	0.00741	0.00741	0.00741	0.01162	0.0128	0.01349	0.01446	0.01513	0.01612	0.01721	0.01721
1207.24	0.0051	0.0061	0.00712	0.00712	0.00712	0.00712	0.0113	0.01245	0.01316	0.01411	0.01477	0.01576	0.01683	0.01683
1208.2	0.00482	0.00581	0.00682	0.00682	0.00682	0.00682	0.01096	0.01209	0.01281	0.01375	0.01441	0.01539	0.01645	0.01645
1209.17	0.00454	0.00552	0.00653	0.00653	0.00653	0.00653	0.01062	0.01172	0.01246	0.01337	0.01404	0.01501	0.01605	0.01605
1210.13	0.00426	0.00523	0.00624	0.00624	0.00624	0.00624	0.01027	0.01135	0.0121	0.01298	0.01367	0.01462	0.01565	0.01565
1211.1	0.00398	0.00495	0.00595	0.00595	0.00595	0.00595	0.00993	0.01098	0.01173	0.01259	0.01329	0.01423	0.01525	0.01525
1212.06	0.00372	0.00468	0.00566	0.00566	0.00566	0.00566	0.00958	0.01062	0.01137	0.0122	0.01291	0.01384	0.01486	0.01486
1213.03	0.00346	0.00441	0.00538	0.00538	0.00538	0.00538	0.00924	0.01025	0.01101	0.01181	0.01254	0.01345	0.01447	0.01447
1213.99	0.00321	0.00416	0.00512	0.00512	0.00512	0.00512	0.00891	0.0099	0.01065	0.01144	0.01218	0.01308	0.01409	0.01409
1214.95	0.00298	0.00392	0.00486	0.00486	0.00486	0.00486	0.0086	0.00957	0.01032	0.01109	0.01184	0.01272	0.01373	0.01373
1215.92	0.00277	0.00369	0.00463	0.00463	0.00463	0.00463	0.0083	0.00926	0.01	0.01076	0.01153	0.01239	0.0134	0.0134
1216.88	0.00257	0.00348	0.00441	0.00441	0.00441	0.00441	0.00803	0.00897	0.00971	0.01046	0.01124	0.01208	0.0131	0.0131
1217.85	0.0024	0.00329	0.00421	0.00421	0.00421	0.00421	0.00778	0.00872	0.00945	0.01019	0.01099	0.01182	0.01282	0.01282
1218.81	0.00224	0.00311	0.00403	0.00403	0.00403	0.00403	0.00756	0.00849	0.00922	0.00996	0.01077	0.01158	0.01258	0.01258
1219.78	0.00211	0.00296	0.00388	0.00388	0.00388	0.00388	0.00737	0.00831	0.00902	0.00976	0.01059	0.01139	0.01238	0.01238
1220.74	0.002	0.00283	0.00375	0.00375	0.00375	0.00375	0.00721	0.00815	0.00886	0.0096	0.01044	0.01123	0.01221	0.01221
1221.7	0.0019	0.00272	0.00364	0.00364	0.00364	0.00364	0.00708	0.00802	0.00874	0.00947	0.01032	0.0111	0.01207	0.01207
1222.67	0.00182	0.00263	0.00354	0.00354	0.00354	0.00354	0.00697	0.00792	0.00864	0.00937	0.01023	0.01101	0.01196	0.01196
1223.63	0.00174	0.00255	0.00347	0.00347	0.00347	0.00347	0.00688	0.00785	0.00857	0.0093	0.01015	0.01094	0.01188	0.01188
1224.6	0.00168	0.00249	0.0034	0.0034	0.0034	0.0034	0.00681	0.00779	0.00852	0.00925	0.0101	0.01089	0.01182	0.01182
1225.56	0.00163	0.00244	0.00335	0.00335	0.00335	0.00335	0.00675	0.00775	0.00848	0.00922	0.01005	0.01085	0.01178	0.01178
1226.53	0.00158	0.0024	0.00331	0.00331	0.00331	0.00331	0.00671	0.00771	0.00845	0.0092	0.01002	0.01082	0.01175	0.01175
1227.49	0.00154	0.00237	0.00328	0.00328	0.00328	0.00328	0.00668	0.00768	0.00842	0.00919	0.01	0.01079	0.01173	0.01173
1228.45	0.00151	0.00235	0.00326	0.00326	0.00326	0.00326	0.00665	0.00766	0.0084	0.00918	0.00998	0.01077	0.01172	0.01172
1229.42	0.00148	0.00233	0.00324	0.00324	0.00324	0.00324	0.00663	0.00763	0.00837	0.00917	0.00996	0.01074	0.0117	0.0117
1230.38	0.00146	0.00232	0.00323	0.00323	0.00323	0.00323	0.0066	0.00761	0.00834	0.00915	0.00994	0.01072	0.01168	0.01168
1231.35	0.00144	0.00231	0.00321	0.00321	0.00321	0.00321	0.00658	0.00758	0.0083	0.00913	0.00992	0.01069	0.01165	0.01165
1232.31	0.00143	0.0023	0.0032	0.0032	0.0032	0.0032	0.00656	0.00755	0.00826	0.0091	0.0099	0.01066	0.01163	0.01163
1233.28	0.00142	0.00228	0.00318	0.00318	0.00318	0.00318	0.00654	0.00753	0.00822	0.00907	0.00987	0.01064	0.01159	0.01159
1234.24	0.00141	0.00226	0.00316	0.00316	0.00316	0.00316	0.00651	0.0075	0.00818	0.00904	0.00984	0.01061	0.01155	0.01155
1235.2	0.0014	0.00224	0.00314	0.00314	0.00314	0.00314	0.00649	0.00747	0.00814	0.009	0.00981	0.01059	0.01151	0.01151
1236.17	0.00139	0.00222	0.00311	0.00311	0.00311	0.00311	0.00646	0.00744	0.0081	0.00896	0.00978	0.01057	0.01148	0.01148
1237.13	0.00138	0.0022	0.00309	0.00309	0.00309	0.00309	0.00644	0.00741	0.00807	0.00893	0.00975	0.01055	0.01144	0.01144
1238.1	0.00137	0.00219	0.00307	0.00307	0.00307	0.00307	0.00643	0.00739	0.00805	0.0089	0.00973	0.01053	0.01141	0.01141
1239.06	0.00137	0.00218	0.00306	0.00306	0.00306	0.00306	0.00642	0.00737	0.00803	0.00888	0.00971	0.01052	0.01139	0.01139
1240.03	0.00137	0.00218	0.00306	0.00306	0.00306	0.00306	0.00642	0.00735	0.00803	0.00887	0.00969	0.01051	0.01137	0.01137
1240.99	0.00137	0.00219	0.00307	0.00307	0.00307	0.00307	0.00643	0.00734	0.00803	0.00887	0.00969	0.0105	0.01136	0.01136
1241.95	0.00138	0.0022	0.00308	0.00308	0.00308	0.00308	0.00644	0.00733	0.00804	0.00887	0.00968	0.0105	0.01136	0.01136
1242.92	0.00138	0.00222	0.0031	0.0031	0.0031	0.0031	0.00646	0.00732	0.00805	0.00887	0.00968	0.01049	0.01135	0.01135
1243.88	0.00139	0.00223	0.00312	0.00312	0.00312	0.00312	0.00648	0.00732	0.00807	0.00888	0.00968	0.01048	0.01135	0.01135
1244.85	0.0014	0.00225	0.00314	0.00314	0.00314	0.00314	0.0065	0.00732	0.00809	0.00889	0.00967	0.01047	0.01134	0.01134
1245.81	0.00141	0.00226	0.00315	0.00315	0.00315	0.00315	0.00651	0.00733	0.0081	0.00889	0.00967	0.01045	0.01133	0.01133
1246.77	0.00141	0.00226	0.00315	0.00315	0.00315	0.00315	0.00652	0.00733	0.00811	0.00889	0.00966	0.01044	0.01132	0.01132
1247.74	0.00141	0.00226	0.00314	0.00314	0.00314	0.00314	0.00651	0.00733	0.00811	0.00888	0.00964	0.01041	0.01131	0.01131
1248.7	0.00141	0.00224	0.00312	0.00312	0.00312	0.00312	0.0065	0.00732	0.00811	0.00887	0.00962	0.01038	0.01128	0.01128
1249.67	0.0014	0.00222	0.0031	0.0031	0.0031	0.0031	0.00648	0.00731	0.0081	0.00885	0.0096	0.01035	0.01126	0.01126
1250.63	0.00139	0.0022	0.00307	0.00307	0.00307	0.00307	0.00645	0.00729	0.00808	0.00883	0.00957	0.01031	0.01122	0.01122
1251.6	0.00138	0.00218	0.00305	0.00305	0.00305	0.00305	0.00642	0.00727	0.00805	0.0088	0.00954	0.01027	0.01118	0.01118
1252.56	0.00137	0.00215	0.00302	0.00302	0.00302	0.00302	0.00639	0.00724	0.00802	0.00877	0.00951	0.01023	0.01115	0.01115
1253.52	0.00136	0.00213	0.003	0.003	0.003	0.003	0.00636	0.00721	0.00798	0.00874	0.00948	0.0102	0.01111	0.01111
1254.49	0.00135	0.00212	0.00298	0.00298	0.00298	0.00298	0.00633	0.00718	0.00794	0.0087	0.00945	0.01017	0.01107	0.01107
1255.45	0.00134	0.00211	0.00297	0.00297	0.00297	0.00297	0.00631	0.00715	0.0079	0.00868	0.00943	0.01014	0.01104	0.01104
1256.42	0.00133	0.00211	0.00297	0.00297	0.00297	0.00297	0.00629	0.00713	0.00787	0.00866	0.00941	0.01013	0.01103	0.01103
1257.38	0.00133	0.00212	0.00298	0.00298	0.00298	0.00298	0.00629	0.00712	0.00784	0.00865	0.0094	0.01013	0.01103	0.01103
1258.35	0.00134	0.00213	0.003	0.003	0.003	0.003	0.00629	0.00712	0.00784	0.00866	0.0094	0.01014	0.01104	0.01104
1259.31	0.00136	0.00216	0.00302	0.00302	0.00302	0.00302	0.00631	0.00714	0.00785	0.00868	0.00941	0.01016	0.01107	0.01107
1260.27	0.00138	0.00219	0.00305	0.00305	0.00305	0.00305	0.00633	0.00717	0.00787	0.00872	0.00944	0.01019	0.01111	0.01111
1261.24	0.00142	0.00223	0.00309	0.00309	0.00309	0.00309	0.00637	0.00721	0.00792	0.00876	0.00948	0.01024	0.01117	0.01117
1262.2	0.00146	0.00228	0.00313	0.00313	0.00313	0.00313	0.00641	0.00727	0.00798	0.00882	0.00953	0.01029	0.01123	0.01123
1263.17	0.0015	0.00233	0.00318	0.00318	0.00318	0.00318	0.00646	0.00733	0.00805	0.00889	0.00959	0.01035	0.0113	0.0113
1264.13	0.00155	0.00237	0.00324	0.00324	0.00324	0.00324	0.00651	0.00739	0.00812	0.00895	0.00966	0.01041	0.01137	0.01137
1265.1	0.0016	0.00242	0.00329	0.00329	0.00329	0.00329	0.00657	0.00745	0.0082	0.00902	0.00973	0.01046	0.01144	0.01144
1266.06	0.00165	0.00247	0.00334	0.00334	0.00334	0.00334	0.00662	0.00751	0.00826	0.00908	0.0098	0.01052	0.0115	0.0115
1267.02	0.00169	0.00251	0.00338	0.00338	0.00338	0.00338	0.00667	0.00755	0.00832	0.00913	0.00986	0.01057	0.01155	0.01155
1267.99	0.00172	0.00254	0.00342	0.00342	0.00342	0.00342	0.0067	0.00759	0.00837	0.00917	0.00991	0.01061	0.01159	0.01159
1268.95	0.00174	0.00257	0.00345	0.00345	0.00345	0.00345	0.00673	0.00762	0.0084	0.00919	0.00995	0.01065	0.01162	0.01162
1269.92	0.00174	0.00258	0.00346	0.00346	0.00346	0.00346	0.00676	0.00764	0.00843	0.00921	0.00997	0.01068	0.01164	0.01164
1270.88	0.00174	0.00259	0.00347	0.00347	0.00347	0.00347	0.00677	0.00765	0.00844	0.00921	0.00999	0.0107	0.01165	0.01165
1271.85	0.00173	0.0026	0.00347	0.00347	0.00347	0.00347	0.00678	0.00765	0.00844	0.00921	0.00999	0.01072	0.01166	0.01166
1272.81	0.00172	0.0026	0.00346	0.00346	0.00346	0.00346	0.00678	0.00765	0.00844	0.0092	0.00999	0.01074	0.01166	0.01166
1273.77	0.0017	0.00259	0.00344	0.00344	0.00344	0.00344	0.00677	0.00764	0.00843	0.00919	0.00998	0.01076	0.01166	0.01166
1274.74	0.00168	0.00258	0.00343	0.00343	0.00343	0.00343	0.00677	0.00764	0.00842	0.00919	0.00998	0.01078	0.01167	0.01167
1275.7	0.00166	0.00257	0.00341	0.00341	0.00341	0.00341	0.00676	0.00764	0.00841	0.00919	0.00997	0.0108	0.01167	0.01167
1276.67	0.00164	0.00257	0.0034	0.0034	0.0034	0.0034	0.00676	0.00764	0.00841	0.00919	0.00998	0.01082	0.01168	0.01168
1277.63	0.00163	0.00256	0.0034	0.0034	0.0034	0.0034	0.00676	0.00765	0.0084	0.0092	0.00998	0.01084	0.01169	0.01169
1278.59	0.00162	0.00256	0.0034	0.0034	0.0034	0.0034	0.00677	0.00766	0.0084	0.00922	0.01	0.01086	0.01171	0.01171
1279.56	0.00162	0.00256	0.00341	0.00341	0.00341	0.00341	0.00678	0.00767	0.00841	0.00925	0.01002	0.01088	0.01173	0.01173
1280.52	0.00162	0.00256	0.00343	0.00343	0.00343	0.00343	0.00679	0.00769	0.00842	0.00928	0.01005	0.0109	0.01175	0.01175
1281.49	0.00163	0.00257	0.00344	0.00344	0.00344	0.00344	0.00681	0.00771	0.00843	0.00931	0.01007	0.01091	0.01178	0.01178
1282.45	0.00164	0.00258	0.00346	0.00346	0.00346	0.00346	0.00683	0.00773	0.00845	0.00934	0.0101	0.01093	0.01181	0.01181
1283.42	0.00165	0.00259	0.00347	0.00347	0.00347	0.00347	0.00685	0.00776	0.00847	0.00936	0.01012	0.01094	0.01185	0.01185
1284.38	0.00166	0.0026	0.00349	0.00349	0.00349	0.00349	0.00687	0.00778	0.00849	0.00939	0.01015	0.01095	0.01188	0.01188
1285.34	0.00168	0.00261	0.0035	0.0035	0.0035	0.0035	0.00689	0.0078	0.00852	0.00942	0.01017	0.01097	0.01191	0.01191
1286.31	0.0017	0.00262	0.00351	0.00351	0.00351	0.00351	0.00691	0.00782	0.00855	0.00944	0.01019	0.01099	0.01194	0.01194
1287.27	0.00171	0.00263	0.00352	0.00352	0.00352	0.00352	0.00693	0.00785	0.00858	0.00946	0.0102	0.01101	0.01196	0.01196
1288.24	0.00173	0.00264	0.00354	0.00354	0.00354	0.00354	0.00696	0.00787	0.00861	0.00949	0.01022	0.01103	0.01199	0.01199
1289.2	0.00175	0.00265	0.00355	0.00355	0.00355	0.00355	0.00698	0.0079	0.00865	0.00951	0.01025	0.01106	0.01202	0.01202
1290.17	0.00177	0.00266	0.00357	0.00357	0.00357	0.00357	0.00701	0.00794	0.00868	0.00954	0.01027	0.01109	0.01205	0.01205
1291.13	0.00179	0.00268	0.0036	0.0036	0.0036	0.0036	0.00705	0.00797	0.00872	0.00957	0.01031	0.01113	0.01208	0.01208
1292.09	0.00181	0.00271	0.00363	0.00363	0.00363	0.00363	0.00708	0.008	0.00876	0.0096	0.01034	0.01116	0.01212	0.01212
1293.06	0.00184	0.00274	0.00366	0.00366	0.00366	0.00366	0.00713	0.00804	0.0088	0.00964	0.01039	0.01121	0.01216	0.01216
1294.02	0.00187	0.00277	0.0037	0.0037	0.0037	0.0037	0.00717	0.00808	0.00884	0.00968	0.01043	0.01125	0.0122	0.0122
1294.99	0.0019	0.00282	0.00375	0.00375	0.00375	0.00375	0.00723	0.00813	0.00888	0.00973	0.01049	0.01131	0.01225	0.01225
1295.95	0.00195	0.00287	0.00379	0.00379	0.00379	0.00379	0.00728	0.00818	0.00892	0.00978	0.01055	0.01136	0.01231	0.01231
1296.91	0.002	0.00293	0.00385	0.00385	0.00385	0.00385	0.00734	0.00823	0.00897	0.00985	0.01061	0.01143	0.01237	0.01237
1297.88	0.00205	0.00299	0.00391	0.00391	0.00391	0.00391	0.00741	0.00829	0.00902	0.00992	0.01068	0.0115	0.01243	0.01243
1298.84	0.00212	0.00305	0.00398	0.00398	0.00398	0.00398	0.00748	0.00836	0.00908	0.01	0.01076	0.01157	0.01251	0.01251
1299.81	0.00219	0.00312	0.00405	0.00405	0.00405	0.00405	0.00755	0.00844	0.00914	0.01009	0.01084	0.01166	0.01259	0.01259
1300.77	0.00227	0.00318	0.00412	0.00412	0.00412	0.00412	0.00763	0.00853	0.00922	0.01018	0.01094	0.01175	0.01268	0.01268
1301.74	0.00235	0.00325	0.0042	0.0042	0.0042	0.0042	0.00771	0.00862	0.00931	0.01029	0.01104	0.01184	0.01278	0.01278
1302.7	0.00243	0.00333	0.00428	0.00428	0.00428	0.00428	0.00781	0.00873	0.00942	0.0104	0.01115	0.01194	0.01288	0.01288
1303.66	0.00252	0.0034	0.00436	0.00436	0.00436	0.00436	0.0079	0.00884	0.00953	0.01051	0.01126	0.01205	0.013	0.013
1304.63	0.00261	0.00349	0.00445	0.00445	0.00445	0.00445	0.00801	0.00896	0.00966	0.01063	0.01138	0.01216	0.01312	0.01312
1305.59	0.0027	0.00358	0.00453	0.00453	0.00453	0.00453	0.00812	0.00908	0.00979	0.01074	0.01151	0.01228	0.01325	0.01325
1306.56	0.00278	0.00367	0.00461	0.00461	0.00461	0.00461	0.00823	0.00921	0.00993	0.01086	0.01163	0.0124	0.01339	0.01339
1307.52	0.00287	0.00376	0.00469	0.00469	0.00469	0.00469	0.00835	0.00933	0.01006	0.01098	0.01176	0.01253	0.01352	0.01352
1308.49	0.00295	0.00386	0.00477	0.00477	0.00477	0.00477	0.00847	0.00945	0.01019	0.0111	0.01188	0.01266	0.01366	0.01366
1309.45	0.00302	0.00395	0.00485	0.00485	0.00485	0.00485	0.00859	0.00957	0.01032	0.01121	0.012	0.01279	0.01379	0.01379
1310.41	0.0031	0.00404	0.00493	0.00493	0.00493	0.00493	0.0087	0.00968	0.01044	0.01133	0.01212	0.01292	0.01392	0.01392
1311.38	0.00317	0.00413	0.00502	0.00502	0.00502	0.00502	0.00882	0.0098	0.01055	0.01145	0.01223	0.01306	0.01405	0.01405
1312.34	0.00325	0.00422	0.0051	0.0051	0.0051	0.0051	0.00893	0.00991	0.01066	0.01157	0.01235	0.01319	0.01418	0.01418
1313.31	0.00333	0.0043	0.00519	0.00519	0.00519	0.00519	0.00904	0.01003	0.01076	0.01169	0.01247	0.01333	0.01431	0.01431
1314.27	0.00341	0.00439	0.00529	0.00529	0.00529	0.00529	0.00915	0.01015	0.01087	0.01182	0.0126	0.01347	0.01444	0.01444
1315.24	0.0035	0.00448	0.00539	0.00539	0.00539	0.00539	0.00927	0.01027	0.01099	0.01195	0.01272	0.01361	0.01457	0.01457
1316.2	0.00359	0.00457	0.0055	0.0055	0.0055	0.0055	0.00939	0.0104	0.01111	0.01208	0.01286	0.01375	0.01472	0.01472
1317.16	0.0037	0.00467	0.00562	0.00562	0.00562	0.00562	0.00951	0.01054	0.01124	0.01222	0.01299	0.0139	0.01486	0.01486
1318.13	0.00381	0.00477	0.00574	0.00574	0.00574	0.00574	0.00964	0.01068	0.01137	0.01235	0.01313	0.01404	0.01501	0.01501
1319.09	0.00392	0.00488	0.00587	0.00587	0.00587	0.00587	0.00976	0.01082	0.01151	0.01248	0.01327	0.01419	0.01515	0.01515
1320.06	0.00403	0.00498	0.006	0.006	0.006	0.006	0.00989	0.01096	0.01165	0.01261	0.0134	0.01432	0.0153	0.0153
1321.02	0.00413	0.00509	0.00612	0.00612	0.00612	0.00612	0.01001	0.0111	0.01178	0.01273	0.01353	0.01445	0.01543	0.01543
1321.99	0.00423	0.00518	0.00623	0.00623	0.00623	0.00623	0.01012	0.01122	0.01191	0.01283	0.01364	0.01456	0.01556	0.01556
1322.95	0.00432	0.00527	0.00633	0.00633	0.00633	0.00633	0.01022	0.01134	0.01202	0.01293	0.01375	0.01466	0.01567	0.01567
1323.91	0.00439	0.00535	0.00641	0.00641	0.00641	0.00641	0.01031	0.01143	0.01211	0.01301	0.01384	0.01475	0.01577	0.01577
1324.88	0.00445	0.00541	0.00648	0.00648	0.00648	0.00648	0.01039	0.01151	0.01219	0.01307	0.01391	0.01481	0.01584	0.01584
1325.84	0.00449	0.00546	0.00652	0.00652	0.00652	0.00652	0.01045	0.01156	0.01224	0.01312	0.01397	0.01486	0.0159	0.0159
1326.81	0.00452	0.0055	0.00654	0.00654	0.00654	0.00654	0.01048	0.01158	0.01227	0.01315	0.014	0.01488	0.01593	0.01593
1327.77	0.00452	0.00551	0.00654	0.00654	0.00654	0.00654	0.0105	0.01158	0.01227	0.01317	0.01402	0.01489	0.01594	0.01594
1328.73	0.00451	0.0055	0.00651	0.00651	0.00651	0.00651	0.01048	0.01155	0.01225	0.01315	0.01401	0.01487	0.01592	0.01592
1329.7	0.00448	0.00547	0.00647	0.00647	0.00647	0.00647	0.01045	0.0115	0.0122	0.01312	0.01397	0.01483	0.01587	0.01587
1330.66	0.00443	0.00543	0.00641	0.00641	0.00641	0.00641	0.01039	0.01143	0.01213	0.01306	0.01391	0.01477	0.0158	0.0158
1331.63	0.00437	0.00536	0.00634	0.00634	0.00634	0.00634	0.01032	0.01135	0.01205	0.01299	0.01383	0.01469	0.0157	0.0157
1332.59	0.00429	0.00529	0.00626	0.00626	0.00626	0.00626	0.01024	0.01126	0.01196	0.0129	0.01374	0.01459	0.01559	0.01559
1333.56	0.00421	0.0052	0.00618	0.00618	0.00618	0.00618	0.01015	0.01117	0.01187	0.01281	0.01364	0.0145	0.01547	0.01547
1334.52	0.00413	0.00512	0.0061	0.0061	0.0061	0.0061	0.01007	0.01109	0.0118	0.01273	0.01355	0.0144	0.01537	0.01537
1335.48	0.00407	0.00506	0.00604	0.00604	0.00604	0.00604	0.01	0.01104	0.01174	0.01266	0.01348	0.01433	0.01528	0.01528
1336.45	0.00402	0.00501	0.006	0.006	0.006	0.006	0.00996	0.01101	0.01171	0.01262	0.01343	0.01428	0.01523	0.01523
1337.41	0.00399	0.00499	0.00599	0.00599	0.00599	0.00599	0.00995	0.01101	0.01171	0.01261	0.01342	0.01426	0.01522	0.01522
1338.38	0.004	0.005	0.006	0.006	0.006	0.006	0.00997	0.01104	0.01174	0.01264	0.01344	0.01428	0.01526	0.01526
1339.34	0.00404	0.00504	0.00605	0.00605	0.00605	0.00605	0.01002	0.01111	0.01181	0.01271	0.01351	0.01434	0.01535	0.01535
1340.31	0.00411	0.00512	0.00612	0.00612	0.00612	0.00612	0.01011	0.0112	0.0119	0.0128	0.0136	0.01444	0.01547	0.01547
1341.27	0.0042	0.00522	0.00622	0.00622	0.00622	0.00622	0.01022	0.01132	0.01202	0.01293	0.01372	0.01457	0.01561	0.01561
1342.23	0.00432	0.00533	0.00634	0.00634	0.00634	0.00634	0.01035	0.01146	0.01216	0.01306	0.01386	0.01471	0.01578	0.01578
1343.2	0.00445	0.00546	0.00647	0.00647	0.00647	0.00647	0.01049	0.0116	0.01229	0.01321	0.01401	0.01486	0.01594	0.01594
1344.16	0.00458	0.00558	0.0066	0.0066	0.0066	0.0066	0.01063	0.01174	0.01243	0.01335	0.01415	0.015	0.0161	0.0161
1345.13	0.00471	0.0057	0.00672	0.00672	0.00672	0.00672	0.01076	0.01186	0.01255	0.01347	0.01428	0.01513	0.01623	0.01623
1346.09	0.00481	0.0058	0.00682	0.00682	0.00682	0.00682	0.01087	0.01196	0.01265	0.01358	0.01439	0.01524	0.01634	0.01634
1347.06	0.0049	0.00587	0.00689	0.00689	0.00689	0.00689	0.01094	0.01204	0.01272	0.01366	0.01446	0.01531	0.0164	0.0164
1348.02	0.00495	0.00591	0.00694	0.00694	0.00694	0.00694	0.01099	0.01208	0.01276	0.0137	0.0145	0.01535	0.01643	0.01643
1348.98	0.00496	0.00593	0.00695	0.00695	0.00695	0.00695	0.01099	0.01208	0.01276	0.01371	0.01451	0.01535	0.01642	0.01642
1349.95	0.00494	0.0059	0.00693	0.00693	0.00693	0.00693	0.01095	0.01204	0.01273	0.01368	0.01447	0.01532	0.01636	0.01636
1350.91	0.00488	0.00585	0.00687	0.00687	0.00687	0.00687	0.01087	0.01196	0.01265	0.0136	0.01439	0.01524	0.01627	0.01627
1351.88	0.00478	0.00576	0.00677	0.00677	0.00677	0.00677	0.01075	0.01184	0.01253	0.01348	0.01426	0.01513	0.01613	0.01613
1352.84	0.00464	0.00564	0.00664	0.00664	0.00664	0.00664	0.01059	0.01168	0.01238	0.01332	0.0141	0.01498	0.01596	0.01596
1353.81	0.00448	0.0055	0.00647	0.00647	0.00647	0.00647	0.01041	0.01149	0.01219	0.01313	0.01391	0.01479	0.01575	0.01575
1354.77	0.00429	0.00533	0.00628	0.00628	0.00628	0.00628	0.0102	0.01127	0.01197	0.0129	0.01368	0.01458	0.01551	0.01551
1355.73	0.00409	0.00514	0.00607	0.00607	0.00607	0.00607	0.00997	0.01103	0.01173	0.01265	0.01343	0.01434	0.01525	0.01525
1356.7	0.00387	0.00493	0.00584	0.00584	0.00584	0.00584	0.00973	0.01076	0.01148	0.01237	0.01317	0.01407	0.01496	0.01496
1357.66	0.00364	0.00471	0.0056	0.0056	0.0056	0.0056	0.00948	0.01049	0.01121	0.01209	0.01289	0.01379	0.01466	0.01466
1358.63	0.00342	0.00447	0.00535	0.00535	0.00535	0.00535	0.00922	0.0102	0.01094	0.01179	0.0126	0.0135	0.01436	0.01436
1359.59	0.00319	0.00424	0.0051	0.0051	0.0051	0.0051	0.00895	0.00991	0.01066	0.0115	0.01231	0.0132	0.01405	0.01405
1360.56	0.00297	0.004	0.00486	0.00486	0.00486	0.00486	0.00868	0.00962	0.01039	0.01121	0.01202	0.0129	0.01375	0.01375
1361.52	0.00277	0.00376	0.00463	0.00463	0.00463	0.00463	0.00842	0.00934	0.01012	0.01093	0.01174	0.0126	0.01346	0.01346
1362.48	0.00258	0.00354	0.00442	0.00442	0.00442	0.00442	0.00817	0.00907	0.00987	0.01067	0.01148	0.01233	0.01319	0.01319
1363.45	0.00241	0.00334	0.00424	0.00424	0.00424	0.00424	0.00794	0.00883	0.00963	0.01043	0.01123	0.01206	0.01294	0.01294
1364.41	0.00227	0.00316	0.00407	0.00407	0.00407	0.00407	0.00773	0.00861	0.00942	0.01021	0.01101	0.01183	0.01273	0.01273
1365.38	0.00215	0.003	0.00393	0.00393	0.00393	0.00393	0.00755	0.00843	0.00923	0.01003	0.01082	0.01163	0.01255	0.01255
1366.34	0.00205	0.00287	0.00382	0.00382	0.00382	0.00382	0.0074	0.00829	0.00907	0.00988	0.01067	0.01146	0.0124	0.0124
1367.31	0.00197	0.00278	0.00372	0.00372	0.00372	0.00372	0.0073	0.00818	0.00895	0.00977	0.01056	0.01134	0.01229	0.01229
1368.27	0.0019	0.0027	0.00365	0.00365	0.00365	0.00365	0.00722	0.00811	0.00887	0.0097	0.01049	0.01125	0.01222	0.01222
1369.23	0.00186	0.00266	0.0036	0.0036	0.0036	0.0036	0.00718	0.00807	0.00882	0.00967	0.01045	0.0112	0.01219	0.01219
1370.2	0.00182	0.00263	0.00356	0.00356	0.00356	0.00356	0.00716	0.00806	0.0088	0.00966	0.01045	0.01119	0.01218	0.01218
1371.16	0.0018	0.00261	0.00354	0.00354	0.00354	0.00354	0.00716	0.00807	0.00881	0.00968	0.01047	0.0112	0.01219	0.01219
1372.13	0.00178	0.00261	0.00354	0.00354	0.00354	0.00354	0.00716	0.00808	0.00883	0.00971	0.01051	0.01123	0.01222	0.01222
1373.09	0.00178	0.00262	0.00354	0.00354	0.00354	0.00354	0.00718	0.00811	0.00887	0.00975	0.01055	0.01127	0.01226	0.01226
1374.06	0.00178	0.00264	0.00356	0.00356	0.00356	0.00356	0.0072	0.00813	0.00892	0.00979	0.0106	0.01133	0.0123	0.0123
1375.02	0.00179	0.00267	0.00359	0.00359	0.00359	0.00359	0.00722	0.00816	0.00897	0.00984	0.01065	0.01138	0.01234	0.01234
1375.98	0.00181	0.00271	0.00363	0.00363	0.00363	0.00363	0.00725	0.00818	0.00902	0.00988	0.0107	0.01143	0.01238	0.01238
1376.95	0.00184	0.00276	0.00368	0.00368	0.00368	0.00368	0.00728	0.00821	0.00906	0.00991	0.01074	0.01148	0.01243	0.01243
1377.91	0.00187	0.00281	0.00373	0.00373	0.00373	0.00373	0.00732	0.00824	0.0091	0.00994	0.01077	0.01152	0.01247	0.01247
1378.88	0.00191	0.00287	0.00379	0.00379	0.00379	0.00379	0.00735	0.00826	0.00913	0.00997	0.01079	0.01156	0.0125	0.0125
1379.84	0.00194	0.00292	0.00383	0.00383	0.00383	0.00383	0.00738	0.00829	0.00915	0.00999	0.01081	0.01159	0.01254	0.01254
1380.81	0.00198	0.00296	0.00387	0.00387	0.00387	0.00387	0.00741	0.00831	0.00915	0.01	0.01083	0.0116	0.01257	0.01257
1381.77	0.002	0.00298	0.00389	0.00389	0.00389	0.00389	0.00742	0.00832	0.00915	0.01001	0.01083	0.01161	0.01259	0.01259
1382.73	0.00202	0.00299	0.0039	0.0039	0.0039	0.0039	0.00742	0.00832	0.00913	0.01001	0.01084	0.01161	0.0126	0.0126
1383.7	0.00202	0.00299	0.00389	0.00389	0.00389	0.00389	0.00742	0.00832	0.00911	0.01	0.01084	0.01161	0.01261	0.01261
1384.66	0.00202	0.00298	0.00387	0.00387	0.00387	0.00387	0.0074	0.00831	0.00908	0.00999	0.01083	0.0116	0.01261	0.01261
1385.63	0.00201	0.00296	0.00385	0.00385	0.00385	0.00385	0.00738	0.0083	0.00906	0.00998	0.01083	0.01159	0.01261	0.01261
1386.59	0.00199	0.00293	0.00382	0.00382	0.00382	0.00382	0.00737	0.00829	0.00905	0.00997	0.01083	0.01158	0.0126	0.0126
1387.56	0.00198	0.00291	0.0038	0.0038	0.0038	0.0038	0.00736	0.00828	0.00904	0.00997	0.01083	0.01158	0.01259	0.01259
1388.52	0.00196	0.0029	0.00378	0.00378	0.00378	0.00378	0.00736	0.00829	0.00906	0.00998	0.01084	0.01159	0.01259	0.01259
1389.48	0.00194	0.00289	0.00376	0.00376	0.00376	0.00376	0.00737	0.0083	0.00908	0.00999	0.01085	0.0116	0.01258	0.01258
1390.45	0.00191	0.00288	0.00375	0.00375	0.00375	0.00375	0.00739	0.00832	0.00911	0.01	0.01085	0.01161	0.01258	0.01258
1391.41	0.00189	0.00287	0.00373	0.00373	0.00373	0.00373	0.0074	0.00833	0.00914	0.01001	0.01086	0.01162	0.01257	0.01257
1392.38	0.00187	0.00286	0.00371	0.00371	0.00371	0.00371	0.00741	0.00834	0.00917	0.01002	0.01085	0.01163	0.01256	0.01256
1393.34	0.00184	0.00284	0.00369	0.00369	0.00369	0.00369	0.0074	0.00833	0.00918	0.01001	0.01084	0.01162	0.01254	0.01254
1394.3	0.00182	0.00281	0.00366	0.00366	0.00366	0.00366	0.00738	0.00831	0.00918	0.00999	0.01082	0.0116	0.01252	0.01252
1395.27	0.00179	0.00277	0.00364	0.00364	0.00364	0.00364	0.00735	0.00827	0.00916	0.00995	0.01079	0.01158	0.01249	0.01249
1396.23	0.00177	0.00274	0.00362	0.00362	0.00362	0.00362	0.00731	0.00823	0.00912	0.00991	0.01076	0.01155	0.01246	0.01246
1397.2	0.00175	0.0027	0.0036	0.0036	0.0036	0.0036	0.00726	0.00818	0.00908	0.00988	0.01074	0.01152	0.01244	0.01244
1398.16	0.00174	0.00268	0.0036	0.0036	0.0036	0.0036	0.00722	0.00814	0.00905	0.00984	0.01072	0.01151	0.01243	0.01243
1399.13	0.00174	0.00266	0.0036	0.0036	0.0036	0.0036	0.00719	0.00811	0.00902	0.00982	0.01071	0.0115	0.01243	0.01243
1400.09	0.00175	0.00265	0.00361	0.00361	0.00361	0.00361	0.00717	0.0081	0.009	0.00981	0.01071	0.0115	0.01244	0.01244
1401.05	0.00176	0.00265	0.00363	0.00363	0.00363	0.00363	0.00717	0.00811	0.00899	0.00981	0.01071	0.01152	0.01245	0.01245
1402.02	0.00177	0.00265	0.00365	0.00365	0.00365	0.00365	0.00717	0.00813	0.009	0.00982	0.01072	0.01154	0.01247	0.01247
1402.98	0.00178	0.00265	0.00366	0.00366	0.00366	0.00366	0.00718	0.00815	0.009	0.00982	0.01073	0.01156	0.01249	0.01249
1403.95	0.00178	0.00265	0.00367	0.00367	0.00367	0.00367	0.00719	0.00818	0.00901	0.00982	0.01072	0.01157	0.0125	0.0125
1404.91	0.00178	0.00264	0.00366	0.00366	0.00366	0.00366	0.00719	0.0082	0.00901	0.00981	0.01071	0.01157	0.0125	0.0125
1405.88	0.00177	0.00262	0.00363	0.00363	0.00363	0.00363	0.00718	0.0082	0.009	0.00979	0.01069	0.01155	0.01248	0.01248
1406.84	0.00175	0.0026	0.00359	0.00359	0.00359	0.00359	0.00716	0.00818	0.00898	0.00975	0.01065	0.01152	0.01245	0.01245
1407.8	0.00171	0.00256	0.00353	0.00353	0.00353	0.00353	0.00713	0.00815	0.00894	0.0097	0.0106	0.01147	0.0124	0.0124
1408.77	0.00167	0.00252	0.00347	0.00347	0.00347	0.00347	0.00709	0.00809	0.00889	0.00965	0.01055	0.01141	0.01235	0.01235
1409.73	0.00161	0.00247	0.0034	0.0034	0.0034	0.0034	0.00704	0.00802	0.00882	0.00958	0.01048	0.01133	0.01228	0.01228
1410.7	0.00154	0.00241	0.00334	0.00334	0.00334	0.00334	0.00698	0.00794	0.00875	0.00952	0.01041	0.01126	0.01221	0.01221
1411.66	0.00147	0.00235	0.00327	0.00327	0.00327	0.00327	0.00692	0.00786	0.00867	0.00945	0.01034	0.01118	0.01213	0.01213
1412.62	0.00139	0.00229	0.00321	0.00321	0.00321	0.00321	0.00685	0.00777	0.00859	0.00938	0.01027	0.01111	0.01205	0.01205
1413.59	0.00131	0.00223	0.00315	0.00315	0.00315	0.00315	0.00678	0.00768	0.00851	0.00931	0.0102	0.01103	0.01196	0.01196
1414.55	0.00123	0.00217	0.0031	0.0031	0.0031	0.0031	0.00671	0.0076	0.00843	0.00924	0.01013	0.01097	0.01187	0.01187
1415.52	0.00116	0.00211	0.00306	0.00306	0.00306	0.00306	0.00665	0.00753	0.00835	0.00918	0.01006	0.01091	0.01179	0.01179
1416.48	0.00111	0.00206	0.00302	0.00302	0.00302	0.00302	0.00658	0.00746	0.00829	0.00912	0.00999	0.01086	0.01172	0.01172
1417.45	0.00106	0.00202	0.00299	0.00299	0.00299	0.00299	0.00653	0.00741	0.00823	0.00907	0.00994	0.01082	0.01166	0.01166
1418.41	0.00102	0.00199	0.00297	0.00297	0.00297	0.00297	0.00649	0.00737	0.00819	0.00903	0.0099	0.01079	0.01162	0.01162
1419.38	0.001	0.00197	0.00296	0.00296	0.00296	0.00296	0.00646	0.00734	0.00816	0.009	0.00987	0.01077	0.0116	0.0116
1420.34	0.000994576	0.00196	0.00295	0.00295	0.00295	0.00295	0.00645	0.00732	0.00814	0.00899	0.00985	0.01076	0.01159	0.01159
1421.3	0.000993389	0.00195	0.00295	0.00295	0.00295	0.00295	0.00644	0.00731	0.00813	0.00898	0.00984	0.01075	0.0116	0.0116
1422.27	0.000997369	0.00195	0.00295	0.00295	0.00295	0.00295	0.00644	0.00731	0.00813	0.00897	0.00983	0.01074	0.01161	0.01161
1423.23	0.001	0.00195	0.00294	0.00294	0.00294	0.00294	0.00645	0.00731	0.00813	0.00897	0.00983	0.01072	0.01162	0.01162
1424.2	0.00101	0.00194	0.00293	0.00293	0.00293	0.00293	0.00644	0.0073	0.00813	0.00896	0.00982	0.0107	0.01162	0.01162
1425.16	0.00101	0.00193	0.00292	0.00292	0.00292	0.00292	0.00643	0.00729	0.00812	0.00894	0.0098	0.01067	0.0116	0.0116
1426.12	0.00102	0.00191	0.0029	0.0029	0.0029	0.0029	0.00641	0.00727	0.0081	0.00892	0.00977	0.01063	0.01157	0.01157
1427.09	0.00102	0.00189	0.00288	0.00288	0.00288	0.00288	0.00639	0.00725	0.00807	0.00889	0.00974	0.01058	0.01152	0.01152
1428.05	0.00102	0.00187	0.00285	0.00285	0.00285	0.00285	0.00635	0.00722	0.00804	0.00886	0.0097	0.01054	0.01148	0.01148
1429.02	0.00102	0.00184	0.00283	0.00283	0.00283	0.00283	0.00631	0.0072	0.00801	0.00883	0.00967	0.0105	0.01143	0.01143
1429.98	0.00101	0.00182	0.00282	0.00282	0.00282	0.00282	0.00628	0.00717	0.00798	0.00881	0.00964	0.01047	0.01139	0.01139
1430.95	0.00101	0.00181	0.00281	0.00281	0.00281	0.00281	0.00625	0.00715	0.00796	0.00879	0.00961	0.01045	0.01136	0.01136
1431.91	0.00101	0.0018	0.0028	0.0028	0.0028	0.0028	0.00623	0.00714	0.00794	0.00878	0.0096	0.01044	0.01135	0.01135
1432.87	0.00101	0.0018	0.0028	0.0028	0.0028	0.0028	0.00623	0.00714	0.00793	0.00879	0.00959	0.01044	0.01135	0.01135
1433.84	0.00102	0.00182	0.00281	0.00281	0.00281	0.00281	0.00624	0.00715	0.00794	0.0088	0.0096	0.01046	0.01137	0.01137
1434.8	0.00103	0.00184	0.00283	0.00283	0.00283	0.00283	0.00626	0.00717	0.00795	0.00882	0.00963	0.01048	0.0114	0.0114
1435.77	0.00104	0.00187	0.00285	0.00285	0.00285	0.00285	0.0063	0.0072	0.00797	0.00886	0.00966	0.01051	0.01144	0.01144
1436.73	0.00106	0.00191	0.00289	0.00289	0.00289	0.00289	0.00634	0.00724	0.00801	0.00891	0.0097	0.01055	0.01149	0.01149
1437.7	0.00109	0.00195	0.00293	0.00293	0.00293	0.00293	0.00639	0.0073	0.00806	0.00897	0.00976	0.0106	0.01155	0.01155
1438.66	0.00112	0.002	0.00297	0.00297	0.00297	0.00297	0.00645	0.00735	0.00812	0.00903	0.00982	0.01065	0.01162	0.01162
1439.62	0.00116	0.00205	0.00301	0.00301	0.00301	0.00301	0.00651	0.00742	0.00818	0.0091	0.00989	0.0107	0.01169	0.01169
1440.59	0.0012	0.00209	0.00305	0.00305	0.00305	0.00305	0.00656	0.00747	0.00824	0.00917	0.00995	0.01075	0.01174	0.01174
1441.55	0.00123	0.00213	0.00308	0.00308	0.00308	0.00308	0.00661	0.00752	0.0083	0.00923	0.01	0.01079	0.01179	0.01179
1442.52	0.00125	0.00215	0.0031	0.0031	0.0031	0.0031	0.00664	0.00755	0.00833	0.00927	0.01003	0.01082	0.01181	0.01181
1443.48	0.00126	0.00216	0.00311	0.00311	0.00311	0.00311	0.00665	0.00756	0.00835	0.00929	0.01005	0.01083	0.01181	0.01181
1444.44	0.00126	0.00216	0.0031	0.0031	0.0031	0.0031	0.00665	0.00755	0.00834	0.00928	0.01004	0.01082	0.01179	0.01179
1445.41	0.00124	0.00214	0.00307	0.00307	0.00307	0.00307	0.00663	0.00753	0.00831	0.00924	0.01	0.01079	0.01173	0.01173
1446.37	0.00122	0.00211	0.00304	0.00304	0.00304	0.00304	0.0066	0.00748	0.00827	0.00919	0.00995	0.01075	0.01167	0.01167
1447.34	0.00119	0.00208	0.003	0.003	0.003	0.003	0.00656	0.00743	0.00821	0.00912	0.0099	0.0107	0.01159	0.01159
1448.3	0.00116	0.00204	0.00296	0.00296	0.00296	0.00296	0.00652	0.00739	0.00816	0.00906	0.00985	0.01065	0.01152	0.01152
1449.27	0.00114	0.002	0.00293	0.00293	0.00293	0.00293	0.0065	0.00735	0.00812	0.00902	0.00981	0.01061	0.01147	0.01147
1450.23	0.00111	0.00197	0.00291	0.00291	0.00291	0.00291	0.00649	0.00733	0.0081	0.00899	0.0098	0.01059	0.01145	0.01145
1451.19	0.00109	0.00194	0.0029	0.0029	0.0029	0.0029	0.0065	0.00732	0.0081	0.009	0.00981	0.0106	0.01146	0.01146
1452.16	0.00108	0.00192	0.0029	0.0029	0.0029	0.0029	0.00653	0.00735	0.00813	0.00903	0.00985	0.01063	0.0115	0.0115
1453.12	0.00108	0.0019	0.00291	0.00291	0.00291	0.00291	0.00657	0.00739	0.00818	0.00909	0.00991	0.01068	0.01158	0.01158
1454.09	0.00108	0.0019	0.00293	0.00293	0.00293	0.00293	0.00663	0.00745	0.00825	0.00917	0.00999	0.01075	0.01167	0.01167
1455.05	0.00108	0.0019	0.00296	0.00296	0.00296	0.00296	0.00669	0.00752	0.00834	0.00925	0.01009	0.01083	0.01177	0.01177
1456.02	0.0011	0.00191	0.00299	0.00299	0.00299	0.00299	0.00676	0.0076	0.00842	0.00934	0.01018	0.0109	0.01187	0.01187
1456.98	0.00112	0.00194	0.00302	0.00302	0.00302	0.00302	0.00682	0.00768	0.0085	0.00942	0.01027	0.01098	0.01197	0.01197
1457.94	0.00115	0.00198	0.00306	0.00306	0.00306	0.00306	0.00686	0.00776	0.00857	0.00948	0.01035	0.01104	0.01204	0.01204
1458.91	0.00118	0.00203	0.0031	0.0031	0.0031	0.0031	0.0069	0.00782	0.00862	0.00953	0.01041	0.01108	0.0121	0.0121
1459.87	0.00123	0.00208	0.00314	0.00314	0.00314	0.00314	0.00691	0.00787	0.00865	0.00956	0.01044	0.01111	0.01213	0.01213
1460.84	0.00127	0.00214	0.00318	0.00318	0.00318	0.00318	0.00691	0.00789	0.00866	0.00957	0.01045	0.01113	0.01213	0.01213
1461.8	0.00132	0.0022	0.00321	0.00321	0.00321	0.00321	0.00688	0.00789	0.00865	0.00955	0.01043	0.01112	0.0121	0.0121
1462.77	0.00136	0.00225	0.00322	0.00322	0.00322	0.00322	0.00684	0.00787	0.00862	0.00951	0.01039	0.0111	0.01206	0.01206
1463.73	0.00139	0.00228	0.00322	0.00322	0.00322	0.00322	0.00679	0.00782	0.00857	0.00945	0.01033	0.01106	0.01199	0.01199
1464.69	0.00142	0.0023	0.00321	0.00321	0.00321	0.00321	0.00673	0.00775	0.00851	0.00938	0.01026	0.01101	0.0119	0.0119
1465.66	0.00142	0.00229	0.00318	0.00318	0.00318	0.00318	0.00667	0.00768	0.00844	0.0093	0.01018	0.01096	0.01182	0.01182
1466.62	0.00142	0.00227	0.00313	0.00313	0.00313	0.00313	0.00661	0.0076	0.00838	0.00923	0.01011	0.0109	0.01174	0.01174
1467.59	0.0014	0.00225	0.00309	0.00309	0.00309	0.00309	0.00657	0.00753	0.00834	0.00917	0.01006	0.01086	0.01168	0.01168
1468.55	0.00138	0.00221	0.00304	0.00304	0.00304	0.00304	0.00655	0.00748	0.00831	0.00914	0.01002	0.01084	0.01165	0.01165
1469.52	0.00135	0.00218	0.003	0.003	0.003	0.003	0.00655	0.00746	0.00832	0.00914	0.01002	0.01084	0.01165	0.01165
1470.48	0.00133	0.00216	0.00298	0.00298	0.00298	0.00298	0.00659	0.00747	0.00835	0.00917	0.01006	0.01088	0.0117	0.0117
1471.44	0.00132	0.00215	0.00298	0.00298	0.00298	0.00298	0.00664	0.00752	0.00841	0.00924	0.01012	0.01094	0.01178	0.01178
1472.41	0.00133	0.00217	0.003	0.003	0.003	0.003	0.00672	0.0076	0.00849	0.00934	0.01021	0.01102	0.01188	0.01188
1473.37	0.00136	0.0022	0.00305	0.00305	0.00305	0.00305	0.00682	0.00769	0.00859	0.00945	0.01031	0.01112	0.012	0.012
1474.34	0.0014	0.00226	0.00311	0.00311	0.00311	0.00311	0.00692	0.0078	0.00869	0.00958	0.01042	0.01123	0.01212	0.01212
1475.3	0.00147	0.00233	0.00319	0.00319	0.00319	0.00319	0.00702	0.00791	0.00878	0.0097	0.01052	0.01133	0.01224	0.01224
1476.27	0.00154	0.00242	0.00328	0.00328	0.00328	0.00328	0.00712	0.00802	0.00887	0.0098	0.01061	0.01142	0.01233	0.01233
1477.23	0.00163	0.00252	0.00338	0.00338	0.00338	0.00338	0.0072	0.00811	0.00893	0.00989	0.01069	0.0115	0.01241	0.01241
1478.19	0.00171	0.00261	0.00347	0.00347	0.00347	0.00347	0.00727	0.00819	0.00898	0.00995	0.01074	0.01156	0.01247	0.01247
1479.16	0.00179	0.0027	0.00355	0.00355	0.00355	0.00355	0.00732	0.00825	0.00902	0.01	0.01078	0.0116	0.01251	0.01251
1480.12	0.00186	0.00277	0.00362	0.00362	0.00362	0.00362	0.00736	0.0083	0.00905	0.01002	0.0108	0.01163	0.01254	0.01254
1481.09	0.00191	0.00282	0.00368	0.00368	0.00368	0.00368	0.00738	0.00833	0.00907	0.01004	0.01082	0.01166	0.01256	0.01256
1482.05	0.00194	0.00285	0.00371	0.00371	0.00371	0.00371	0.0074	0.00835	0.00909	0.01005	0.01083	0.01169	0.01259	0.01259
1483.02	0.00195	0.00286	0.00373	0.00373	0.00373	0.00373	0.00741	0.00837	0.00912	0.01006	0.01085	0.01172	0.01262	0.01262
1483.98	0.00195	0.00285	0.00374	0.00374	0.00374	0.00374	0.00742	0.00839	0.00915	0.01008	0.01087	0.01176	0.01265	0.01265
1484.94	0.00195	0.00284	0.00374	0.00374	0.00374	0.00374	0.00744	0.00842	0.0092	0.01011	0.01091	0.01181	0.0127	0.0127
1485.91	0.00194	0.00282	0.00374	0.00374	0.00374	0.00374	0.00748	0.00847	0.00927	0.01016	0.01097	0.01187	0.01277	0.01277
1486.87	0.00194	0.00281	0.00375	0.00375	0.00375	0.00375	0.00754	0.00854	0.00935	0.01023	0.01105	0.01195	0.01285	0.01285
1487.84	0.00196	0.00282	0.00377	0.00377	0.00377	0.00377	0.00762	0.00862	0.00945	0.01033	0.01114	0.01205	0.01295	0.01295
1488.8	0.00198	0.00284	0.0038	0.0038	0.0038	0.0038	0.00773	0.00873	0.00956	0.01045	0.01126	0.01217	0.01307	0.01307
1489.77	0.00202	0.00288	0.00386	0.00386	0.00386	0.00386	0.00785	0.00886	0.00969	0.01059	0.01139	0.0123	0.01321	0.01321
1490.73	0.00207	0.00293	0.00393	0.00393	0.00393	0.00393	0.00798	0.00899	0.00983	0.01074	0.01154	0.01243	0.01337	0.01337
1491.69	0.00213	0.00299	0.004	0.004	0.004	0.004	0.00811	0.00912	0.00996	0.0109	0.01168	0.01257	0.01352	0.01352
1492.66	0.00218	0.00306	0.00408	0.00408	0.00408	0.00408	0.00823	0.00924	0.01009	0.01105	0.01181	0.01269	0.01367	0.01367
1493.62	0.00224	0.00312	0.00415	0.00415	0.00415	0.00415	0.00833	0.00934	0.01019	0.01117	0.01193	0.0128	0.0138	0.0138
1494.59	0.00228	0.00317	0.00421	0.00421	0.00421	0.00421	0.00839	0.00941	0.01026	0.01126	0.01201	0.01288	0.0139	0.0139
1495.55	0.00232	0.00322	0.00425	0.00425	0.00425	0.00425	0.00843	0.00945	0.0103	0.01132	0.01207	0.01294	0.01397	0.01397
1496.52	0.00236	0.00326	0.00428	0.00428	0.00428	0.00428	0.00844	0.00946	0.01032	0.01133	0.0121	0.01296	0.014	0.014
1497.48	0.00238	0.00329	0.00429	0.00429	0.00429	0.00429	0.00842	0.00944	0.0103	0.01132	0.0121	0.01297	0.014	0.014
1498.44	0.0024	0.00332	0.00429	0.00429	0.00429	0.00429	0.00839	0.00941	0.01028	0.01129	0.01209	0.01296	0.01398	0.01398
1499.41	0.00241	0.00333	0.00429	0.00429	0.00429	0.00429	0.00836	0.00938	0.01025	0.01125	0.01206	0.01294	0.01395	0.01395
1500.37	0.00241	0.00334	0.00428	0.00428	0.00428	0.00428	0.00833	0.00937	0.01024	0.01122	0.01205	0.01292	0.01392	0.01392
1501.34	0.00241	0.00334	0.00426	0.00426	0.00426	0.00426	0.00831	0.00937	0.01024	0.01121	0.01204	0.01292	0.01391	0.01391
1502.3	0.00239	0.00333	0.00425	0.00425	0.00425	0.00425	0.00831	0.00939	0.01026	0.01123	0.01205	0.01292	0.01392	0.01392
1503.27	0.00236	0.0033	0.00423	0.00423	0.00423	0.00423	0.00833	0.00942	0.0103	0.01126	0.01208	0.01295	0.01395	0.01395
1504.23	0.00233	0.00326	0.00422	0.00422	0.00422	0.00422	0.00836	0.00948	0.01036	0.01132	0.01212	0.01298	0.01399	0.01399
1505.19	0.0023	0.00322	0.0042	0.0042	0.0042	0.0042	0.0084	0.00954	0.01043	0.01139	0.01218	0.01303	0.01406	0.01406
1506.16	0.00227	0.00318	0.00419	0.00419	0.00419	0.00419	0.00844	0.00959	0.01049	0.01147	0.01224	0.01308	0.01412	0.01412
1507.12	0.00224	0.00314	0.00418	0.00418	0.00418	0.00418	0.00848	0.00963	0.01055	0.01153	0.01229	0.01313	0.01419	0.01419
1508.09	0.00224	0.00312	0.00418	0.00418	0.00418	0.00418	0.00852	0.00966	0.01059	0.01158	0.01234	0.01317	0.01425	0.01425
1509.05	0.00224	0.00312	0.00418	0.00418	0.00418	0.00418	0.00854	0.00967	0.01061	0.0116	0.01237	0.0132	0.0143	0.0143
1510.01	0.00227	0.00313	0.0042	0.0042	0.0042	0.0042	0.00856	0.00966	0.01062	0.0116	0.01239	0.01322	0.01433	0.01433
1510.98	0.0023	0.00317	0.00421	0.00421	0.00421	0.00421	0.00857	0.00964	0.01062	0.01157	0.0124	0.01323	0.01435	0.01435
1511.94	0.00235	0.00321	0.00424	0.00424	0.00424	0.00424	0.00858	0.00961	0.0106	0.01153	0.01239	0.01324	0.01435	0.01435
1512.91	0.00239	0.00326	0.00426	0.00426	0.00426	0.00426	0.00858	0.00958	0.01059	0.01149	0.01238	0.01325	0.01435	0.01435
1513.87	0.00243	0.00331	0.00428	0.00428	0.00428	0.00428	0.00858	0.00956	0.01057	0.01144	0.01238	0.01326	0.01434	0.01434
1514.84	0.00246	0.00335	0.00429	0.00429	0.00429	0.00429	0.00858	0.00954	0.01057	0.0114	0.01238	0.01328	0.01433	0.01433
1515.8	0.00248	0.00339	0.00431	0.00431	0.00431	0.00431	0.00859	0.00955	0.01058	0.01139	0.01241	0.01332	0.01432	0.01432
1516.76	0.00249	0.00341	0.00433	0.00433	0.00433	0.00433	0.00861	0.00957	0.01061	0.0114	0.01245	0.01338	0.01434	0.01434
1517.73	0.0025	0.00344	0.00436	0.00436	0.00436	0.00436	0.00865	0.00962	0.01066	0.01146	0.01252	0.01347	0.01438	0.01438
1518.69	0.00251	0.00346	0.0044	0.0044	0.0044	0.0044	0.00871	0.0097	0.01073	0.01154	0.01262	0.01357	0.01446	0.01446
1519.66	0.00252	0.00349	0.00446	0.00446	0.00446	0.00446	0.00879	0.0098	0.01082	0.01167	0.01274	0.0137	0.01456	0.01456
1520.62	0.00254	0.00353	0.00453	0.00453	0.00453	0.00453	0.00889	0.00992	0.01093	0.01182	0.01289	0.01384	0.0147	0.0147
1521.59	0.00258	0.00358	0.00462	0.00462	0.00462	0.00462	0.00901	0.01005	0.01105	0.01199	0.01303	0.01399	0.01486	0.01486
1522.55	0.00262	0.00364	0.00471	0.00471	0.00471	0.00471	0.00913	0.01019	0.01117	0.01216	0.01318	0.01413	0.01502	0.01502
1523.51	0.00268	0.0037	0.0048	0.0048	0.0048	0.0048	0.00925	0.01032	0.01127	0.01232	0.01331	0.01425	0.01518	0.01518
1524.48	0.00274	0.00376	0.00488	0.00488	0.00488	0.00488	0.00935	0.01042	0.01136	0.01245	0.01342	0.01434	0.01532	0.01532
1525.44	0.00279	0.00381	0.00494	0.00494	0.00494	0.00494	0.00942	0.01049	0.01142	0.01253	0.01348	0.0144	0.01543	0.01543
1526.41	0.00284	0.00385	0.00498	0.00498	0.00498	0.00498	0.00945	0.01053	0.01144	0.01257	0.01351	0.01441	0.01548	0.01548
1527.37	0.00288	0.00388	0.00499	0.00499	0.00499	0.00499	0.00945	0.01052	0.01143	0.01256	0.01349	0.01439	0.01549	0.01549
1528.34	0.0029	0.00389	0.00497	0.00497	0.00497	0.00497	0.00941	0.01048	0.01139	0.01251	0.01343	0.01432	0.01545	0.01545
1529.3	0.0029	0.00389	0.00494	0.00494	0.00494	0.00494	0.00934	0.01041	0.01132	0.01242	0.01334	0.01424	0.01536	0.01536
1530.26	0.00289	0.00387	0.0049	0.0049	0.0049	0.0049	0.00925	0.01032	0.01124	0.01231	0.01322	0.01413	0.01526	0.01526
1531.23	0.00287	0.00385	0.00485	0.00485	0.00485	0.00485	0.00916	0.01023	0.01115	0.01219	0.0131	0.01403	0.01514	0.01514
1532.19	0.00283	0.00382	0.00481	0.00481	0.00481	0.00481	0.00909	0.01016	0.01108	0.01209	0.013	0.01395	0.01502	0.01502
1533.16	0.0028	0.00378	0.00477	0.00477	0.00477	0.00477	0.00904	0.01011	0.01103	0.01202	0.01291	0.01389	0.01493	0.01493
1534.12	0.00276	0.00374	0.00475	0.00475	0.00475	0.00475	0.00904	0.01011	0.01101	0.01198	0.01287	0.01387	0.01487	0.01487
1535.09	0.00273	0.00371	0.00475	0.00475	0.00475	0.00475	0.00907	0.01016	0.01102	0.01199	0.01287	0.0139	0.01485	0.01485
1536.05	0.0027	0.00367	0.00476	0.00476	0.00476	0.00476	0.00914	0.01025	0.01107	0.01204	0.01292	0.01396	0.01488	0.01488
1537.01	0.00269	0.00365	0.00478	0.00478	0.00478	0.00478	0.00925	0.01037	0.01116	0.01214	0.01302	0.01407	0.01495	0.01495
1537.98	0.00269	0.00364	0.00481	0.00481	0.00481	0.00481	0.00937	0.01051	0.01127	0.01226	0.01316	0.01421	0.01507	0.01507
1538.94	0.00271	0.00364	0.00486	0.00486	0.00486	0.00486	0.0095	0.01065	0.01139	0.01241	0.01333	0.01436	0.01521	0.01521
1539.91	0.00273	0.00366	0.00491	0.00491	0.00491	0.00491	0.00961	0.01078	0.01151	0.01256	0.0135	0.01451	0.01537	0.01537
1540.87	0.00277	0.00369	0.00497	0.00497	0.00497	0.00497	0.00971	0.01088	0.01162	0.01269	0.01366	0.01464	0.01552	0.01552
1541.84	0.00281	0.00374	0.00502	0.00502	0.00502	0.00502	0.00977	0.01094	0.0117	0.0128	0.01379	0.01474	0.01564	0.01564
1542.8	0.00285	0.00379	0.00507	0.00507	0.00507	0.00507	0.00979	0.01096	0.01175	0.01286	0.01387	0.01479	0.01572	0.01572
1543.76	0.00289	0.00384	0.00512	0.00512	0.00512	0.00512	0.00977	0.01092	0.01175	0.01287	0.01388	0.01478	0.01575	0.01575
1544.73	0.00293	0.0039	0.00515	0.00515	0.00515	0.00515	0.00971	0.01085	0.0117	0.01281	0.01382	0.01471	0.01571	0.01571
1545.69	0.00297	0.00394	0.00517	0.00517	0.00517	0.00517	0.00962	0.01074	0.01161	0.0127	0.0137	0.01459	0.01561	0.01561
1546.66	0.003	0.00396	0.00517	0.00517	0.00517	0.00517	0.00951	0.0106	0.01149	0.01255	0.01352	0.01442	0.01546	0.01546
1547.62	0.00302	0.00397	0.00516	0.00516	0.00516	0.00516	0.00938	0.01046	0.01135	0.01236	0.01332	0.01423	0.01527	0.01527
1548.58	0.00303	0.00396	0.00513	0.00513	0.00513	0.00513	0.00925	0.01033	0.01121	0.01216	0.01311	0.01403	0.01507	0.01507
1549.55	0.00302	0.00394	0.00509	0.00509	0.00509	0.00509	0.00914	0.01021	0.01107	0.01197	0.01292	0.01385	0.01489	0.01489
1550.51	0.003	0.00389	0.00505	0.00505	0.00505	0.00505	0.00905	0.01012	0.01097	0.01182	0.01277	0.0137	0.01474	0.01474
1551.48	0.00297	0.00384	0.005	0.005	0.005	0.005	0.00898	0.01006	0.0109	0.01171	0.01267	0.01359	0.01465	0.01465
1552.44	0.00292	0.00379	0.00495	0.00495	0.00495	0.00495	0.00895	0.01004	0.01087	0.01166	0.01263	0.01354	0.01461	0.01461
1553.41	0.00287	0.00373	0.00491	0.00491	0.00491	0.00491	0.00895	0.01005	0.01089	0.01168	0.01265	0.01354	0.01463	0.01463
1554.37	0.00281	0.00369	0.00489	0.00489	0.00489	0.00489	0.00897	0.01009	0.01095	0.01174	0.01272	0.01359	0.0147	0.0147
1555.33	0.00277	0.00366	0.00489	0.00489	0.00489	0.00489	0.00903	0.01015	0.01102	0.01185	0.01283	0.01366	0.0148	0.0148
1556.3	0.00273	0.00365	0.0049	0.0049	0.0049	0.0049	0.0091	0.01023	0.01111	0.01197	0.01295	0.01376	0.01491	0.01491
1557.26	0.00272	0.00366	0.00492	0.00492	0.00492	0.00492	0.00917	0.0103	0.01119	0.0121	0.01307	0.01385	0.01501	0.01501
1558.23	0.00272	0.00369	0.00496	0.00496	0.00496	0.00496	0.00924	0.01036	0.01125	0.01219	0.01316	0.01392	0.01509	0.01509
1559.19	0.00275	0.00373	0.005	0.005	0.005	0.005	0.00929	0.0104	0.01127	0.01225	0.01322	0.01397	0.01512	0.01512
1560.15	0.00278	0.00378	0.00504	0.00504	0.00504	0.00504	0.0093	0.0104	0.01126	0.01225	0.01322	0.01397	0.0151	0.0151
1561.12	0.00283	0.00383	0.00506	0.00506	0.00506	0.00506	0.00929	0.01037	0.01119	0.0122	0.01318	0.01392	0.01503	0.01503
1562.08	0.00287	0.00386	0.00507	0.00507	0.00507	0.00507	0.00923	0.0103	0.01109	0.0121	0.01309	0.01384	0.01491	0.01491
1563.05	0.0029	0.00388	0.00506	0.00506	0.00506	0.00506	0.00914	0.01019	0.01096	0.01195	0.01295	0.01372	0.01475	0.01475
1564.01	0.00292	0.00388	0.00503	0.00503	0.00503	0.00503	0.00902	0.01006	0.0108	0.01177	0.01279	0.01357	0.01457	0.01457
1564.98	0.0029	0.00386	0.00497	0.00497	0.00497	0.00497	0.00888	0.00991	0.01064	0.01158	0.01262	0.01341	0.01439	0.01439
1565.94	0.00287	0.00382	0.00489	0.00489	0.00489	0.00489	0.00874	0.00977	0.01048	0.01139	0.01245	0.01324	0.01421	0.01421
1566.9	0.00281	0.00375	0.0048	0.0048	0.0048	0.0048	0.00861	0.00963	0.01034	0.01122	0.01229	0.01309	0.01405	0.01405
1567.87	0.00274	0.00368	0.00471	0.00471	0.00471	0.00471	0.00849	0.00952	0.01023	0.01108	0.01216	0.01297	0.01392	0.01392
1568.83	0.00267	0.00361	0.00462	0.00462	0.00462	0.00462	0.0084	0.00943	0.01015	0.01098	0.01205	0.01287	0.01382	0.01382
1569.8	0.0026	0.00354	0.00454	0.00454	0.00454	0.00454	0.00834	0.00938	0.0101	0.01091	0.01198	0.0128	0.01375	0.01375
1570.76	0.00255	0.00349	0.00448	0.00448	0.00448	0.00448	0.0083	0.00935	0.01008	0.01088	0.01193	0.01277	0.01372	0.01372
1571.73	0.0025	0.00344	0.00444	0.00444	0.00444	0.00444	0.00829	0.00935	0.01008	0.01088	0.01191	0.01275	0.01371	0.01371
1572.69	0.00247	0.0034	0.00442	0.00442	0.00442	0.00442	0.00829	0.00936	0.01009	0.0109	0.01191	0.01276	0.01373	0.01373
1573.65	0.00246	0.00338	0.00441	0.00441	0.00441	0.00441	0.00831	0.00937	0.01011	0.01094	0.01192	0.01278	0.01375	0.01375
1574.62	0.00245	0.00337	0.00441	0.00441	0.00441	0.00441	0.00832	0.00939	0.01013	0.01098	0.01193	0.0128	0.01377	0.01377
1575.58	0.00245	0.00336	0.00442	0.00442	0.00442	0.00442	0.00833	0.00939	0.01015	0.01102	0.01195	0.01282	0.01379	0.01379
1576.55	0.00246	0.00337	0.00444	0.00444	0.00444	0.00444	0.00833	0.00939	0.01017	0.01105	0.01197	0.01284	0.01381	0.01381
1577.51	0.00246	0.00337	0.00446	0.00446	0.00446	0.00446	0.00832	0.00938	0.01017	0.01107	0.01198	0.01285	0.01383	0.01383
1578.48	0.00247	0.00338	0.00448	0.00448	0.00448	0.00448	0.00831	0.00936	0.01017	0.01108	0.01198	0.01285	0.01383	0.01383
1579.44	0.00248	0.00339	0.0045	0.0045	0.0045	0.0045	0.00829	0.00934	0.01016	0.01108	0.01198	0.01285	0.01383	0.01383
1580.4	0.00249	0.00341	0.00451	0.00451	0.00451	0.00451	0.00826	0.00932	0.01015	0.01107	0.01197	0.01285	0.01383	0.01383
1581.37	0.00249	0.00343	0.00452	0.00452	0.00452	0.00452	0.00824	0.00931	0.01014	0.01105	0.01197	0.01285	0.01383	0.01383
1582.33	0.0025	0.00345	0.00453	0.00453	0.00453	0.00453	0.00823	0.0093	0.01013	0.01104	0.01196	0.01285	0.01383	0.01383
1583.3	0.0025	0.00346	0.00454	0.00454	0.00454	0.00454	0.00823	0.0093	0.01013	0.01103	0.01196	0.01285	0.01383	0.01383
1584.26	0.00251	0.00348	0.00455	0.00455	0.00455	0.00455	0.00825	0.00932	0.01014	0.01104	0.01197	0.01287	0.01384	0.01384
1585.23	0.00252	0.0035	0.00456	0.00456	0.00456	0.00456	0.00828	0.00936	0.01016	0.01106	0.01199	0.0129	0.01387	0.01387
1586.19	0.00254	0.00353	0.00458	0.00458	0.00458	0.00458	0.00833	0.00941	0.01021	0.0111	0.01203	0.01295	0.01392	0.01392
1587.15	0.00257	0.00355	0.00461	0.00461	0.00461	0.00461	0.0084	0.00948	0.01027	0.01117	0.01209	0.01301	0.01398	0.01398
1588.12	0.0026	0.00358	0.00464	0.00464	0.00464	0.00464	0.00849	0.00956	0.01034	0.01125	0.01216	0.01308	0.01405	0.01405
1589.08	0.00264	0.00362	0.00468	0.00468	0.00468	0.00468	0.00858	0.00965	0.01042	0.01135	0.01224	0.01316	0.01414	0.01414
1590.05	0.00269	0.00366	0.00473	0.00473	0.00473	0.00473	0.00868	0.00974	0.01052	0.01145	0.01232	0.01325	0.01423	0.01423
1591.01	0.00275	0.0037	0.00478	0.00478	0.00478	0.00478	0.00877	0.00982	0.0106	0.01155	0.01241	0.01333	0.01433	0.01433
1591.98	0.0028	0.00374	0.00483	0.00483	0.00483	0.00483	0.00884	0.00989	0.01068	0.01163	0.01248	0.01341	0.01442	0.01442
1592.94	0.00286	0.00379	0.00489	0.00489	0.00489	0.00489	0.0089	0.00995	0.01075	0.01169	0.01253	0.01347	0.01449	0.01449
1593.9	0.0029	0.00383	0.00493	0.00493	0.00493	0.00493	0.00893	0.00998	0.01079	0.01173	0.01257	0.0135	0.01455	0.01455
1594.87	0.00294	0.00386	0.00496	0.00496	0.00496	0.00496	0.00894	0.01	0.01082	0.01175	0.01258	0.01352	0.01458	0.01458
1595.83	0.00296	0.00388	0.00498	0.00498	0.00498	0.00498	0.00893	0.01	0.01083	0.01176	0.01257	0.01353	0.0146	0.0146
1596.8	0.00297	0.00389	0.00499	0.00499	0.00499	0.00499	0.00891	0.00999	0.01083	0.01175	0.01256	0.01352	0.01461	0.01461
1597.76	0.00297	0.0039	0.00499	0.00499	0.00499	0.00499	0.00889	0.00997	0.01083	0.01174	0.01254	0.01351	0.01461	0.01461
1598.72	0.00296	0.00391	0.00499	0.00499	0.00499	0.00499	0.00888	0.00997	0.01083	0.01174	0.01253	0.0135	0.0146	0.0146
1599.69	0.00296	0.00391	0.00498	0.00498	0.00498	0.00498	0.00887	0.00997	0.01083	0.01175	0.01253	0.01351	0.01461	0.01461
1600.65	0.00295	0.00391	0.00498	0.00498	0.00498	0.00498	0.00889	0.00999	0.01085	0.01178	0.01256	0.01353	0.01463	0.01463
1601.62	0.00295	0.00392	0.00498	0.00498	0.00498	0.00498	0.00892	0.01002	0.01088	0.01182	0.0126	0.01357	0.01465	0.01465
1602.58	0.00296	0.00394	0.00498	0.00498	0.00498	0.00498	0.00896	0.01006	0.01091	0.01188	0.01266	0.01362	0.01469	0.01469
1603.55	0.00297	0.00395	0.00499	0.00499	0.00499	0.00499	0.00901	0.01011	0.01096	0.01194	0.01273	0.01369	0.01474	0.01474
1604.51	0.00298	0.00397	0.005	0.005	0.005	0.005	0.00906	0.01017	0.011	0.01201	0.0128	0.01375	0.01478	0.01478
1605.47	0.003	0.00399	0.00501	0.00501	0.00501	0.00501	0.00911	0.01022	0.01104	0.01207	0.01287	0.01382	0.01483	0.01483
1606.44	0.00301	0.00401	0.00501	0.00501	0.00501	0.00501	0.00915	0.01027	0.01107	0.01211	0.01294	0.01387	0.01487	0.01487
1607.4	0.00301	0.00402	0.00501	0.00501	0.00501	0.00501	0.00918	0.01031	0.01109	0.01214	0.01298	0.01391	0.01491	0.01491
1608.37	0.00301	0.00402	0.005	0.005	0.005	0.005	0.00919	0.01033	0.01111	0.01216	0.01302	0.01394	0.01493	0.01493
1609.33	0.003	0.00402	0.00499	0.00499	0.00499	0.00499	0.0092	0.01034	0.01111	0.01216	0.01303	0.01395	0.01495	0.01495
1610.3	0.00298	0.00401	0.00498	0.00498	0.00498	0.00498	0.00919	0.01034	0.01111	0.01216	0.01304	0.01396	0.01496	0.01496
1611.26	0.00297	0.004	0.00496	0.00496	0.00496	0.00496	0.00919	0.01034	0.01111	0.01216	0.01303	0.01396	0.01498	0.01498
1612.22	0.00296	0.00399	0.00496	0.00496	0.00496	0.00496	0.00919	0.01034	0.01112	0.01216	0.01303	0.01397	0.015	0.015
1613.19	0.00295	0.00399	0.00497	0.00497	0.00497	0.00497	0.00919	0.01035	0.01114	0.01218	0.01304	0.01399	0.01503	0.01503
1614.15	0.00296	0.00399	0.00499	0.00499	0.00499	0.00499	0.00921	0.01036	0.01118	0.01222	0.01306	0.01402	0.01507	0.01507
1615.12	0.00297	0.004	0.00502	0.00502	0.00502	0.00502	0.00925	0.0104	0.01124	0.01228	0.01311	0.01408	0.01513	0.01513
1616.08	0.00299	0.00402	0.00506	0.00506	0.00506	0.00506	0.0093	0.01045	0.01132	0.01237	0.01318	0.01415	0.01521	0.01521
1617.05	0.00302	0.00405	0.0051	0.0051	0.0051	0.0051	0.00937	0.01052	0.01141	0.01247	0.01328	0.01424	0.01531	0.01531
1618.01	0.00306	0.00408	0.00515	0.00515	0.00515	0.00515	0.00944	0.0106	0.01152	0.01259	0.01339	0.01435	0.01542	0.01542
1618.97	0.00309	0.0041	0.00519	0.00519	0.00519	0.00519	0.00953	0.01069	0.01162	0.01271	0.01352	0.01446	0.01554	0.01554
1619.94	0.00312	0.00413	0.00523	0.00523	0.00523	0.00523	0.00961	0.01078	0.01172	0.01283	0.01366	0.01457	0.01565	0.01565
1620.9	0.00315	0.00415	0.00525	0.00525	0.00525	0.00525	0.00968	0.01085	0.0118	0.01292	0.01378	0.01467	0.01576	0.01576
1621.87	0.00316	0.00416	0.00526	0.00526	0.00526	0.00526	0.00973	0.01092	0.01187	0.01299	0.01388	0.01476	0.01585	0.01585
1622.83	0.00317	0.00416	0.00525	0.00525	0.00525	0.00525	0.00977	0.01095	0.01191	0.01303	0.01395	0.01482	0.01593	0.01593
1623.8	0.00317	0.00416	0.00524	0.00524	0.00524	0.00524	0.00978	0.01097	0.01193	0.01304	0.01399	0.01487	0.01598	0.01598
1624.76	0.00316	0.00415	0.00522	0.00522	0.00522	0.00522	0.00977	0.01096	0.01192	0.01303	0.014	0.01489	0.016	0.016
1625.72	0.00314	0.00415	0.0052	0.0052	0.0052	0.0052	0.00975	0.01093	0.0119	0.01299	0.01398	0.01489	0.01601	0.01601
1626.69	0.00313	0.00414	0.00518	0.00518	0.00518	0.00518	0.00972	0.0109	0.01186	0.01294	0.01394	0.01488	0.01601	0.01601
1627.65	0.00311	0.00413	0.00516	0.00516	0.00516	0.00516	0.00969	0.01087	0.01182	0.01289	0.01389	0.01487	0.016	0.016
1628.62	0.0031	0.00413	0.00515	0.00515	0.00515	0.00515	0.00967	0.01085	0.01178	0.01285	0.01385	0.01486	0.01599	0.01599
1629.58	0.00308	0.00412	0.00514	0.00514	0.00514	0.00514	0.00967	0.01084	0.01176	0.01284	0.01383	0.01485	0.01599	0.01599
1630.55	0.00307	0.00412	0.00514	0.00514	0.00514	0.00514	0.00968	0.01086	0.01176	0.01285	0.01383	0.01487	0.016	0.016
1631.51	0.00306	0.00411	0.00514	0.00514	0.00514	0.00514	0.00972	0.01091	0.01178	0.01289	0.01386	0.0149	0.01603	0.01603
1632.47	0.00305	0.00411	0.00515	0.00515	0.00515	0.00515	0.00977	0.01098	0.01183	0.01295	0.01392	0.01495	0.01608	0.01608
1633.44	0.00305	0.0041	0.00516	0.00516	0.00516	0.00516	0.00984	0.01106	0.0119	0.01304	0.014	0.01501	0.01614	0.01614
1634.4	0.00306	0.00411	0.00518	0.00518	0.00518	0.00518	0.00992	0.01115	0.01198	0.01315	0.0141	0.01509	0.01623	0.01623
1635.37	0.00307	0.00411	0.00521	0.00521	0.00521	0.00521	0.01001	0.01124	0.01208	0.01326	0.01421	0.01518	0.01633	0.01633
1636.33	0.00309	0.00413	0.00524	0.00524	0.00524	0.00524	0.01008	0.01132	0.01218	0.01337	0.01432	0.01527	0.01643	0.01643
1637.3	0.00311	0.00415	0.00529	0.00529	0.00529	0.00529	0.01015	0.01138	0.01226	0.01346	0.01441	0.01534	0.01653	0.01653
1638.26	0.00314	0.00418	0.00533	0.00533	0.00533	0.00533	0.01018	0.01142	0.01232	0.01352	0.01447	0.01539	0.0166	0.0166
1639.22	0.00316	0.0042	0.00538	0.00538	0.00538	0.00538	0.0102	0.01142	0.01235	0.01354	0.01449	0.01542	0.01665	0.01665
1640.19	0.00318	0.00423	0.00541	0.00541	0.00541	0.00541	0.01018	0.0114	0.01235	0.01353	0.01447	0.01541	0.01665	0.01665
1641.15	0.0032	0.00425	0.00543	0.00543	0.00543	0.00543	0.01014	0.01135	0.01232	0.01347	0.01442	0.01538	0.01662	0.01662
1642.12	0.00319	0.00425	0.00543	0.00543	0.00543	0.00543	0.01008	0.01129	0.01227	0.01339	0.01435	0.01532	0.01655	0.01655
1643.08	0.00318	0.00424	0.00541	0.00541	0.00541	0.00541	0.01001	0.01121	0.0122	0.0133	0.01426	0.01525	0.01647	0.01647
1644.05	0.00315	0.00421	0.00537	0.00537	0.00537	0.00537	0.00995	0.01115	0.01213	0.01321	0.01418	0.01518	0.01637	0.01637
1645.01	0.00311	0.00417	0.00532	0.00532	0.00532	0.00532	0.0099	0.0111	0.01208	0.01314	0.01412	0.01513	0.0163	0.0163
1645.97	0.00307	0.00411	0.00528	0.00528	0.00528	0.00528	0.00988	0.01107	0.01205	0.0131	0.0141	0.01511	0.01627	0.01627
1646.94	0.00302	0.00405	0.00523	0.00523	0.00523	0.00523	0.00989	0.01108	0.01206	0.01311	0.01412	0.01513	0.01628	0.01628
1647.9	0.00298	0.00399	0.0052	0.0052	0.0052	0.0052	0.00994	0.01113	0.01212	0.01316	0.0142	0.0152	0.01635	0.01635
1648.87	0.00295	0.00393	0.00518	0.00518	0.00518	0.00518	0.01002	0.01121	0.0122	0.01325	0.01432	0.01531	0.01647	0.01647
1649.83	0.00294	0.00389	0.00519	0.00519	0.00519	0.00519	0.01012	0.01131	0.0123	0.01338	0.01447	0.01544	0.01662	0.01662
1650.8	0.00294	0.00387	0.00521	0.00521	0.00521	0.00521	0.01023	0.01142	0.01242	0.01352	0.01462	0.01558	0.01679	0.01679
1651.76	0.00296	0.00388	0.00524	0.00524	0.00524	0.00524	0.01033	0.01152	0.01252	0.01364	0.01476	0.01571	0.01694	0.01694
1652.72	0.00299	0.0039	0.00528	0.00528	0.00528	0.00528	0.01041	0.01159	0.01259	0.01374	0.01487	0.01581	0.01706	0.01706
1653.69	0.00303	0.00394	0.00532	0.00532	0.00532	0.00532	0.01046	0.01164	0.01263	0.01379	0.01492	0.01586	0.01712	0.01712
1654.65	0.00307	0.00398	0.00536	0.00536	0.00536	0.00536	0.01046	0.01164	0.01263	0.01379	0.01492	0.01586	0.01712	0.01712
1655.62	0.00311	0.00404	0.00538	0.00538	0.00538	0.00538	0.01041	0.01159	0.01258	0.01373	0.01486	0.0158	0.01705	0.01705
1656.58	0.00314	0.00409	0.0054	0.0054	0.0054	0.0054	0.01033	0.01151	0.01249	0.01363	0.01474	0.01568	0.01692	0.01692
1657.55	0.00316	0.00413	0.0054	0.0054	0.0054	0.0054	0.01021	0.01139	0.01238	0.01348	0.01458	0.01553	0.01676	0.01676
1658.51	0.00316	0.00416	0.00538	0.00538	0.00538	0.00538	0.01007	0.01125	0.01224	0.01331	0.0144	0.01536	0.01656	0.01656
1659.47	0.00315	0.00416	0.00536	0.00536	0.00536	0.00536	0.00992	0.0111	0.0121	0.01314	0.01421	0.01518	0.01636	0.01636
1660.44	0.00313	0.00415	0.00532	0.00532	0.00532	0.00532	0.00978	0.01096	0.01196	0.01297	0.01403	0.015	0.01617	0.01617
1661.4	0.0031	0.00412	0.00528	0.00528	0.00528	0.00528	0.00965	0.01083	0.01183	0.01282	0.01386	0.01484	0.016	0.016
1662.37	0.00307	0.00408	0.00524	0.00524	0.00524	0.00524	0.00955	0.01072	0.01171	0.01271	0.01372	0.01471	0.01585	0.01585
1663.33	0.00303	0.00403	0.00519	0.00519	0.00519	0.00519	0.00947	0.01065	0.01162	0.01263	0.01362	0.0146	0.01574	0.01574
1664.29	0.00299	0.00398	0.00515	0.00515	0.00515	0.00515	0.00943	0.0106	0.01155	0.01258	0.01354	0.01453	0.01566	0.01566
1665.26	0.00296	0.00392	0.00512	0.00512	0.00512	0.00512	0.00942	0.01059	0.01151	0.01257	0.0135	0.01448	0.01561	0.01561
1666.22	0.00293	0.00387	0.00509	0.00509	0.00509	0.00509	0.00943	0.0106	0.0115	0.01259	0.01348	0.01446	0.01559	0.01559
1667.19	0.00291	0.00383	0.00507	0.00507	0.00507	0.00507	0.00947	0.01063	0.0115	0.01263	0.01349	0.01446	0.01559	0.01559
1668.15	0.00288	0.0038	0.00505	0.00505	0.00505	0.00505	0.00952	0.01066	0.01152	0.01267	0.01351	0.01447	0.01561	0.01561
1669.12	0.00287	0.00377	0.00504	0.00504	0.00504	0.00504	0.00956	0.0107	0.01154	0.01272	0.01354	0.01447	0.01562	0.01562
1670.08	0.00285	0.00376	0.00504	0.00504	0.00504	0.00504	0.00959	0.01072	0.01156	0.01275	0.01356	0.01448	0.01563	0.01563
1671.04	0.00284	0.00375	0.00502	0.00502	0.00502	0.00502	0.0096	0.01072	0.01156	0.01275	0.01357	0.01446	0.01561	0.01561
1672.01	0.00282	0.00374	0.00501	0.00501	0.00501	0.00501	0.00957	0.01069	0.01153	0.01272	0.01355	0.01442	0.01557	0.01557
1672.97	0.00281	0.00373	0.00498	0.00498	0.00498	0.00498	0.00952	0.01063	0.01147	0.01264	0.01349	0.01435	0.01549	0.01549
1673.94	0.00279	0.00372	0.00494	0.00494	0.00494	0.00494	0.00943	0.01055	0.01138	0.01253	0.0134	0.01425	0.01537	0.01537
1674.9	0.00277	0.0037	0.0049	0.0049	0.0049	0.0049	0.00931	0.01044	0.01126	0.01238	0.01328	0.01413	0.01523	0.01523
1675.87	0.00275	0.00367	0.00484	0.00484	0.00484	0.00484	0.00919	0.01033	0.01113	0.01222	0.01314	0.014	0.01508	0.01508
1676.83	0.00272	0.00364	0.00479	0.00479	0.00479	0.00479	0.00906	0.01022	0.01101	0.01206	0.013	0.01388	0.01492	0.01492
1677.79	0.0027	0.0036	0.00474	0.00474	0.00474	0.00474	0.00896	0.01013	0.0109	0.01192	0.01286	0.01377	0.01478	0.01478
1678.76	0.00267	0.00356	0.00469	0.00469	0.00469	0.00469	0.00888	0.01006	0.01082	0.01182	0.01275	0.01369	0.01468	0.01468
1679.72	0.00265	0.00351	0.00466	0.00466	0.00466	0.00466	0.00884	0.01003	0.01078	0.01176	0.01268	0.01365	0.01462	0.01462
1680.69	0.00263	0.00346	0.00463	0.00463	0.00463	0.00463	0.00883	0.01004	0.01079	0.01174	0.01265	0.01365	0.0146	0.0146
1681.65	0.00262	0.00342	0.00462	0.00462	0.00462	0.00462	0.00886	0.01007	0.01083	0.01178	0.01266	0.01368	0.01462	0.01462
1682.62	0.00261	0.00339	0.00462	0.00462	0.00462	0.00462	0.00892	0.01013	0.01089	0.01184	0.01271	0.01373	0.01467	0.01467
1683.58	0.00261	0.00337	0.00463	0.00463	0.00463	0.00463	0.00899	0.0102	0.01096	0.01192	0.01278	0.01379	0.01474	0.01474
1684.54	0.00261	0.00337	0.00465	0.00465	0.00465	0.00465	0.00906	0.01026	0.01103	0.012	0.01285	0.01385	0.01481	0.01481
1685.51	0.00262	0.00338	0.00467	0.00467	0.00467	0.00467	0.00911	0.0103	0.01108	0.01206	0.0129	0.01388	0.01486	0.01486
1686.47	0.00263	0.00341	0.00469	0.00469	0.00469	0.00469	0.00914	0.01032	0.0111	0.01208	0.01292	0.01388	0.01487	0.01487
1687.44	0.00264	0.00344	0.00471	0.00471	0.00471	0.00471	0.00913	0.0103	0.01108	0.01207	0.01291	0.01384	0.01486	0.01486
1688.4	0.00264	0.00347	0.00472	0.00472	0.00472	0.00472	0.00909	0.01024	0.01103	0.012	0.01285	0.01377	0.0148	0.0148
1689.37	0.00263	0.00349	0.00472	0.00472	0.00472	0.00472	0.00902	0.01016	0.01095	0.0119	0.01276	0.01367	0.01471	0.01471
1690.33	0.00262	0.0035	0.00471	0.00471	0.00471	0.00471	0.00892	0.01005	0.01085	0.01178	0.01264	0.01355	0.01459	0.01459
1691.29	0.00259	0.00349	0.00468	0.00468	0.00468	0.00468	0.0088	0.00992	0.01074	0.01163	0.0125	0.01342	0.01446	0.01446
1692.26	0.00256	0.00347	0.00465	0.00465	0.00465	0.00465	0.00869	0.0098	0.01064	0.01149	0.01238	0.01331	0.01432	0.01432
1693.22	0.00252	0.00343	0.0046	0.0046	0.0046	0.0046	0.00858	0.00969	0.01055	0.01136	0.01227	0.01321	0.0142	0.0142
1694.19	0.00249	0.00338	0.00456	0.00456	0.00456	0.00456	0.00849	0.0096	0.01048	0.01127	0.01219	0.01314	0.01411	0.01411
1695.15	0.00247	0.00334	0.00452	0.00452	0.00452	0.00452	0.00844	0.00955	0.01044	0.01121	0.01216	0.0131	0.01405	0.01405
1696.12	0.00245	0.0033	0.00449	0.00449	0.00449	0.00449	0.00843	0.00955	0.01044	0.0112	0.01217	0.0131	0.01404	0.01404
1697.08	0.00245	0.00328	0.00447	0.00447	0.00447	0.00447	0.00845	0.00958	0.01047	0.01123	0.01223	0.01314	0.01407	0.01407
1698.04	0.00245	0.00328	0.00448	0.00448	0.00448	0.00448	0.00852	0.00965	0.01052	0.01131	0.01232	0.0132	0.01414	0.01414
1699.01	0.00248	0.00331	0.00451	0.00451	0.00451	0.00451	0.00861	0.00974	0.0106	0.01142	0.01243	0.01329	0.01424	0.01424
1699.97	0.00251	0.00335	0.00455	0.00455	0.00455	0.00455	0.00872	0.00985	0.01068	0.01154	0.01255	0.01339	0.01436	0.01436
1700.94	0.00255	0.0034	0.0046	0.0046	0.0046	0.0046	0.00883	0.00995	0.01076	0.01166	0.01266	0.01348	0.01448	0.01448
1701.9	0.00258	0.00346	0.00466	0.00466	0.00466	0.00466	0.00892	0.01003	0.01082	0.01176	0.01274	0.01355	0.01458	0.01458
1702.86	0.00262	0.00351	0.0047	0.0047	0.0047	0.0047	0.00898	0.01007	0.01085	0.01182	0.01278	0.01359	0.01465	0.01465
1703.83	0.00265	0.00355	0.00473	0.00473	0.00473	0.00473	0.009	0.01007	0.01085	0.01184	0.01277	0.01359	0.01466	0.01466
1704.79	0.00267	0.00357	0.00475	0.00475	0.00475	0.00475	0.00897	0.01003	0.01082	0.01179	0.01271	0.01354	0.01461	0.01461
1705.76	0.00268	0.00358	0.00474	0.00474	0.00474	0.00474	0.0089	0.00994	0.01074	0.0117	0.01261	0.01345	0.01452	0.01452
1706.72	0.00268	0.00357	0.00471	0.00471	0.00471	0.00471	0.00879	0.00983	0.01064	0.01156	0.01246	0.01332	0.01437	0.01437
1707.68	0.00268	0.00355	0.00467	0.00467	0.00467	0.00467	0.00867	0.0097	0.01052	0.01141	0.0123	0.01318	0.0142	0.0142
1708.65	0.00267	0.00353	0.00463	0.00463	0.00463	0.00463	0.00854	0.00957	0.0104	0.01125	0.01214	0.01303	0.01403	0.01403
1709.61	0.00267	0.00351	0.00459	0.00459	0.00459	0.00459	0.00843	0.00946	0.01029	0.01111	0.01199	0.01289	0.01387	0.01387
1710.58	0.00267	0.00349	0.00456	0.00456	0.00456	0.00456	0.00835	0.00939	0.01021	0.01101	0.01189	0.01279	0.01374	0.01374
1711.54	0.00267	0.00349	0.00455	0.00455	0.00455	0.00455	0.00831	0.00936	0.01017	0.01097	0.01183	0.01274	0.01366	0.01366
1712.51	0.00269	0.00349	0.00456	0.00456	0.00456	0.00456	0.00832	0.00938	0.01018	0.011	0.01183	0.01274	0.01364	0.01364
1713.47	0.00272	0.00351	0.00459	0.00459	0.00459	0.00459	0.00837	0.00945	0.01022	0.01107	0.01189	0.01279	0.01368	0.01368
1714.43	0.00276	0.00354	0.00464	0.00464	0.00464	0.00464	0.00846	0.00955	0.01031	0.0112	0.012	0.01289	0.01376	0.01376
1715.4	0.00281	0.00358	0.00471	0.00471	0.00471	0.00471	0.00858	0.00967	0.01043	0.01135	0.01214	0.01302	0.01388	0.01388
1716.36	0.00287	0.00364	0.00479	0.00479	0.00479	0.00479	0.00871	0.0098	0.01056	0.01152	0.01229	0.01316	0.01402	0.01402
1717.33	0.00293	0.0037	0.00487	0.00487	0.00487	0.00487	0.00883	0.00992	0.01069	0.01167	0.01244	0.01329	0.01417	0.01417
1718.29	0.00299	0.00377	0.00495	0.00495	0.00495	0.00495	0.00894	0.01002	0.0108	0.01179	0.01256	0.0134	0.0143	0.0143
1719.26	0.00305	0.00383	0.00502	0.00502	0.00502	0.00502	0.00903	0.0101	0.01088	0.01187	0.01265	0.01348	0.0144	0.0144
1720.22	0.00309	0.0039	0.00509	0.00509	0.00509	0.00509	0.00908	0.01015	0.01092	0.01191	0.01269	0.01352	0.01447	0.01447
1721.18	0.00312	0.00396	0.00514	0.00514	0.00514	0.00514	0.0091	0.01016	0.01093	0.0119	0.01269	0.01353	0.0145	0.0145
1722.15	0.00314	0.00401	0.00517	0.00517	0.00517	0.00517	0.0091	0.01014	0.01091	0.01185	0.01265	0.01349	0.0145	0.0145
1723.11	0.00315	0.00404	0.00518	0.00518	0.00518	0.00518	0.00906	0.0101	0.01085	0.01178	0.01257	0.01344	0.01446	0.01446
1724.08	0.00315	0.00406	0.00517	0.00517	0.00517	0.00517	0.00902	0.01005	0.01079	0.01168	0.01248	0.01337	0.01439	0.01439
1725.04	0.00314	0.00407	0.00516	0.00516	0.00516	0.00516	0.00896	0.00998	0.01072	0.01159	0.01239	0.01329	0.01431	0.01431
1726.01	0.00313	0.00406	0.00512	0.00512	0.00512	0.00512	0.00891	0.00992	0.01065	0.01151	0.0123	0.01323	0.01423	0.01423
1726.97	0.00311	0.00403	0.00509	0.00509	0.00509	0.00509	0.00887	0.00987	0.0106	0.01145	0.01224	0.01317	0.01416	0.01416
1727.93	0.00308	0.004	0.00504	0.00504	0.00504	0.00504	0.00884	0.00984	0.01058	0.01142	0.01221	0.01314	0.01411	0.01411
1728.9	0.00306	0.00395	0.005	0.005	0.005	0.005	0.00882	0.00983	0.01058	0.01142	0.01221	0.01313	0.01408	0.01408
1729.86	0.00302	0.0039	0.00496	0.00496	0.00496	0.00496	0.00882	0.00983	0.0106	0.01145	0.01223	0.01314	0.01408	0.01408
1730.83	0.00299	0.00385	0.00493	0.00493	0.00493	0.00493	0.00883	0.00985	0.01064	0.01149	0.01228	0.01316	0.0141	0.0141
1731.79	0.00295	0.00378	0.00489	0.00489	0.00489	0.00489	0.00885	0.00987	0.01068	0.01155	0.01233	0.01319	0.01413	0.01413
1732.76	0.00289	0.00372	0.00486	0.00486	0.00486	0.00486	0.00886	0.00989	0.01071	0.01161	0.01238	0.01321	0.01418	0.01418
1733.72	0.00284	0.00365	0.00481	0.00481	0.00481	0.00481	0.00885	0.0099	0.01073	0.01165	0.01243	0.01322	0.01422	0.01422
1734.68	0.00277	0.00358	0.00476	0.00476	0.00476	0.00476	0.00883	0.00989	0.01072	0.01167	0.01244	0.01322	0.01424	0.01424
1735.65	0.00269	0.00351	0.00469	0.00469	0.00469	0.00469	0.00878	0.00985	0.01068	0.01164	0.01242	0.01318	0.01423	0.01423
1736.61	0.0026	0.00342	0.0046	0.0046	0.0046	0.0046	0.00869	0.00978	0.01059	0.01156	0.01236	0.01311	0.01418	0.01418
1737.58	0.00249	0.00333	0.00448	0.00448	0.00448	0.00448	0.00858	0.00966	0.01047	0.01144	0.01226	0.013	0.01408	0.01408
1738.54	0.00237	0.00323	0.00435	0.00435	0.00435	0.00435	0.00843	0.00951	0.01031	0.01127	0.01211	0.01286	0.01394	0.01394
1739.51	0.00224	0.00311	0.0042	0.0042	0.0042	0.0042	0.00826	0.00933	0.01012	0.01107	0.01193	0.01268	0.01376	0.01376
1740.47	0.0021	0.00298	0.00403	0.00403	0.00403	0.00403	0.00807	0.00913	0.00991	0.01084	0.01172	0.01249	0.01354	0.01354
1741.43	0.00194	0.00284	0.00386	0.00386	0.00386	0.00386	0.00787	0.00893	0.0097	0.0106	0.01149	0.01228	0.01332	0.01332
1742.4	0.00179	0.00269	0.0037	0.0037	0.0037	0.0037	0.00768	0.00872	0.00949	0.01037	0.01127	0.01208	0.01309	0.01309
1743.36	0.00163	0.00254	0.00354	0.00354	0.00354	0.00354	0.0075	0.00853	0.00931	0.01017	0.01105	0.01189	0.01287	0.01287
1744.33	0.00148	0.00238	0.0034	0.0034	0.0034	0.0034	0.00734	0.00837	0.00915	0.00999	0.01087	0.01172	0.01268	0.01268
1745.29	0.00136	0.00224	0.00328	0.00328	0.00328	0.00328	0.00721	0.00823	0.00903	0.00986	0.01072	0.01159	0.01252	0.01252
1746.26	0.00125	0.00212	0.00318	0.00318	0.00318	0.00318	0.00711	0.00814	0.00895	0.00977	0.01061	0.01149	0.01241	0.01241
1747.22	0.00117	0.00202	0.00311	0.00311	0.00311	0.00311	0.00705	0.00807	0.0089	0.00972	0.01055	0.01144	0.01234	0.01234
1748.18	0.00113	0.00195	0.00306	0.00306	0.00306	0.00306	0.00702	0.00804	0.00888	0.00971	0.01054	0.01142	0.01232	0.01232
1749.15	0.00111	0.00192	0.00304	0.00304	0.00304	0.00304	0.00701	0.00804	0.00888	0.00972	0.01055	0.01143	0.01232	0.01232
1750.11	0.00112	0.00191	0.00305	0.00305	0.00305	0.00305	0.00702	0.00806	0.0089	0.00975	0.01058	0.01146	0.01236	0.01236
1751.08	0.00115	0.00193	0.00307	0.00307	0.00307	0.00307	0.00704	0.0081	0.00892	0.00979	0.01062	0.01149	0.0124	0.0124
1752.04	0.00119	0.00197	0.0031	0.0031	0.0031	0.0031	0.00707	0.00814	0.00894	0.00982	0.01066	0.01153	0.01245	0.01245
1753.01	0.00122	0.00202	0.00313	0.00313	0.00313	0.00313	0.00709	0.00818	0.00896	0.00985	0.01069	0.01156	0.0125	0.0125
1753.97	0.00125	0.00206	0.00316	0.00316	0.00316	0.00316	0.00711	0.00821	0.00896	0.00986	0.0107	0.01157	0.01253	0.01253
1754.93	0.00127	0.0021	0.00319	0.00319	0.00319	0.00319	0.00711	0.00822	0.00895	0.00986	0.01069	0.01156	0.01255	0.01255
1755.9	0.00128	0.00213	0.00321	0.00321	0.00321	0.00321	0.00711	0.00822	0.00893	0.00984	0.01065	0.01154	0.01254	0.01254
1756.86	0.00127	0.00215	0.00322	0.00322	0.00322	0.00322	0.00709	0.00819	0.00889	0.00981	0.01061	0.01151	0.01252	0.01252
1757.83	0.00125	0.00215	0.00321	0.00321	0.00321	0.00321	0.00706	0.00816	0.00885	0.00976	0.01055	0.01146	0.01248	0.01248
1758.79	0.00122	0.00215	0.0032	0.0032	0.0032	0.0032	0.00702	0.00811	0.00881	0.00971	0.01049	0.0114	0.01242	0.01242
1759.76	0.0012	0.00214	0.00318	0.00318	0.00318	0.00318	0.00698	0.00805	0.00876	0.00966	0.01043	0.01135	0.01237	0.01237
1760.72	0.00117	0.00212	0.00317	0.00317	0.00317	0.00317	0.00694	0.008	0.00873	0.00961	0.01038	0.0113	0.01231	0.01231
1761.68	0.00115	0.00211	0.00315	0.00315	0.00315	0.00315	0.00691	0.00795	0.00871	0.00958	0.01035	0.01126	0.01227	0.01227
1762.65	0.00114	0.00209	0.00314	0.00314	0.00314	0.00314	0.00689	0.00792	0.0087	0.00955	0.01034	0.01123	0.01223	0.01223
1763.61	0.00113	0.00208	0.00312	0.00312	0.00312	0.00312	0.00688	0.00791	0.00871	0.00955	0.01035	0.01123	0.01221	0.01221
1764.58	0.00113	0.00207	0.00311	0.00311	0.00311	0.00311	0.00689	0.00791	0.00873	0.00956	0.01037	0.01124	0.01221	0.01221
1765.54	0.00113	0.00205	0.00311	0.00311	0.00311	0.00311	0.00691	0.00793	0.00877	0.00959	0.01041	0.01126	0.01222	0.01222
1766.51	0.00113	0.00203	0.00309	0.00309	0.00309	0.00309	0.00693	0.00796	0.00882	0.00962	0.01045	0.0113	0.01224	0.01224
1767.47	0.00112	0.002	0.00308	0.00308	0.00308	0.00308	0.00696	0.008	0.00887	0.00966	0.0105	0.01135	0.01226	0.01226
1768.43	0.00111	0.00197	0.00307	0.00307	0.00307	0.00307	0.00699	0.00804	0.00892	0.00969	0.01054	0.0114	0.01229	0.01229
1769.4	0.0011	0.00194	0.00305	0.00305	0.00305	0.00305	0.00701	0.00807	0.00896	0.00972	0.01057	0.01144	0.01232	0.01232
1770.36	0.00109	0.00191	0.00304	0.00304	0.00304	0.00304	0.00703	0.0081	0.00898	0.00974	0.01059	0.01147	0.01234	0.01234
1771.33	0.00108	0.00189	0.00303	0.00303	0.00303	0.00303	0.00703	0.00811	0.009	0.00975	0.0106	0.01149	0.01236	0.01236
1772.29	0.00107	0.00188	0.00303	0.00303	0.00303	0.00303	0.00703	0.00811	0.00899	0.00975	0.01059	0.01149	0.01238	0.01238
1773.25	0.00107	0.00189	0.00304	0.00304	0.00304	0.00304	0.00702	0.0081	0.00898	0.00975	0.01058	0.01149	0.01239	0.01239
1774.22	0.00107	0.00191	0.00305	0.00305	0.00305	0.00305	0.007	0.00808	0.00895	0.00973	0.01056	0.01147	0.0124	0.0124
1775.18	0.00108	0.00193	0.00306	0.00306	0.00306	0.00306	0.00698	0.00806	0.00892	0.00972	0.01053	0.01145	0.0124	0.0124
1776.15	0.00109	0.00196	0.00307	0.00307	0.00307	0.00307	0.00697	0.00803	0.00889	0.00971	0.01051	0.01143	0.01239	0.01239
1777.11	0.0011	0.00199	0.00308	0.00308	0.00308	0.00308	0.00695	0.00801	0.00885	0.0097	0.01049	0.0114	0.01239	0.01239
1778.08	0.00111	0.00201	0.00308	0.00308	0.00308	0.00308	0.00694	0.00798	0.00882	0.00969	0.01047	0.01138	0.01237	0.01237
1779.04	0.00111	0.00202	0.00307	0.00307	0.00307	0.00307	0.00692	0.00796	0.00879	0.00967	0.01045	0.01136	0.01235	0.01235
1780	0.00111	0.00202	0.00305	0.00305	0.00305	0.00305	0.0069	0.00793	0.00876	0.00965	0.01044	0.01133	0.01233	0.01233
1780.97	0.00111	0.00201	0.00302	0.00302	0.00302	0.00302	0.00689	0.00791	0.00873	0.00963	0.01042	0.0113	0.01229	0.01229
1781.93	0.00109	0.00199	0.00299	0.00299	0.00299	0.00299	0.00687	0.00789	0.00871	0.0096	0.0104	0.01127	0.01226	0.01226
1782.9	0.00107	0.00196	0.00296	0.00296	0.00296	0.00296	0.00685	0.00787	0.00868	0.00957	0.01037	0.01124	0.01222	0.01222
1783.86	0.00105	0.00193	0.00294	0.00294	0.00294	0.00294	0.00682	0.00785	0.00866	0.00953	0.01034	0.0112	0.01217	0.01217
1784.83	0.00102	0.00191	0.00292	0.00292	0.00292	0.00292	0.0068	0.00783	0.00863	0.0095	0.01031	0.01117	0.01214	0.01214
1785.79	0.000996422	0.00189	0.00292	0.00292	0.00292	0.00292	0.00679	0.00782	0.00861	0.00947	0.01028	0.01114	0.0121	0.0121
1786.75	0.000972976	0.00187	0.00291	0.00291	0.00291	0.00291	0.00677	0.00781	0.00859	0.00945	0.01026	0.01111	0.01208	0.01208
1787.72	0.000952708	0.00186	0.00291	0.00291	0.00291	0.00291	0.00676	0.00781	0.00858	0.00944	0.01024	0.0111	0.01206	0.01206
1788.68	0.000936181	0.00185	0.00291	0.00291	0.00291	0.00291	0.00676	0.0078	0.00857	0.00944	0.01023	0.0111	0.01204	0.01204
1789.65	0.000923322	0.00184	0.0029	0.0029	0.0029	0.0029	0.00676	0.0078	0.00856	0.00944	0.01023	0.0111	0.01204	0.01204
1790.61	0.000913522	0.00183	0.00289	0.00289	0.00289	0.00289	0.00676	0.0078	0.00856	0.00945	0.01024	0.01112	0.01204	0.01204
1791.58	0.000905811	0.00182	0.00288	0.00288	0.00288	0.00288	0.00676	0.00779	0.00856	0.00947	0.01025	0.01115	0.01205	0.01205
1792.54	0.000899069	0.00181	0.00287	0.00287	0.00287	0.00287	0.00676	0.00778	0.00856	0.00948	0.01028	0.01118	0.01206	0.01206
1793.5	0.000892243	0.0018	0.00286	0.00286	0.00286	0.00286	0.00676	0.00778	0.00857	0.00949	0.0103	0.01121	0.01208	0.01208
1794.47	0.000884525	0.00179	0.00285	0.00285	0.00285	0.00285	0.00676	0.00777	0.00857	0.0095	0.01032	0.01124	0.0121	0.0121
1795.43	0.000875468	0.00178	0.00284	0.00284	0.00284	0.00284	0.00676	0.00776	0.00858	0.0095	0.01034	0.01126	0.01212	0.01212
1796.4	0.000865031	0.00177	0.00283	0.00283	0.00283	0.00283	0.00676	0.00776	0.00859	0.00949	0.01035	0.01127	0.01213	0.01213
1797.36	0.00085353	0.00176	0.00283	0.00283	0.00283	0.00283	0.00675	0.00776	0.0086	0.00948	0.01035	0.01128	0.01215	0.01215
1798.33	0.000841538	0.00176	0.00283	0.00283	0.00283	0.00283	0.00675	0.00776	0.00861	0.00946	0.01034	0.01127	0.01216	0.01216
1799.29	0.000829736	0.00176	0.00282	0.00282	0.00282	0.00282	0.00674	0.00776	0.00861	0.00943	0.01032	0.01126	0.01217	0.01217
1800.25	0.000818771	0.00175	0.00281	0.00281	0.00281	0.00281	0.00673	0.00776	0.0086	0.0094	0.0103	0.01125	0.01217	0.01217
1801.22	0.000809152	0.00174	0.0028	0.0028	0.0028	0.0028	0.00671	0.00775	0.00859	0.00938	0.01028	0.01123	0.01216	0.01216
1802.18	0.000801214	0.00173	0.00278	0.00278	0.00278	0.00278	0.0067	0.00774	0.00857	0.00936	0.01026	0.01121	0.01216	0.01216
1803.15	0.000795154	0.00172	0.00277	0.00277	0.00277	0.00277	0.00668	0.00773	0.00855	0.00934	0.01024	0.01119	0.01215	0.01215
1804.11	0.000791118	0.0017	0.00275	0.00275	0.00275	0.00275	0.00667	0.00772	0.00853	0.00933	0.01023	0.01117	0.01214	0.01214
1805.08	0.000789318	0.00169	0.00274	0.00274	0.00274	0.00274	0.00665	0.00771	0.00851	0.00933	0.01022	0.01116	0.01214	0.01214
1806.04	0.000790106	0.00167	0.00274	0.00274	0.00274	0.00274	0.00664	0.00771	0.0085	0.00935	0.01023	0.01116	0.01215	0.01215
1807	0.000793974	0.00166	0.00274	0.00274	0.00274	0.00274	0.00664	0.00771	0.0085	0.00937	0.01025	0.01116	0.01217	0.01217
1807.97	0.000801454	0.00166	0.00275	0.00275	0.00275	0.00275	0.00665	0.00772	0.00851	0.00941	0.01028	0.01117	0.01219	0.01219
1808.93	0.000812915	0.00167	0.00277	0.00277	0.00277	0.00277	0.00667	0.00774	0.00853	0.00945	0.01032	0.0112	0.01222	0.01222
1809.9	0.00082831	0.00168	0.00279	0.00279	0.00279	0.00279	0.0067	0.00776	0.00856	0.0095	0.01036	0.01123	0.01226	0.01226
1810.86	0.000846939	0.0017	0.00281	0.00281	0.00281	0.00281	0.00673	0.00779	0.0086	0.00954	0.01041	0.01127	0.0123	0.0123
1811.82	0.000867315	0.00173	0.00284	0.00284	0.00284	0.00284	0.00677	0.00783	0.00864	0.00959	0.01045	0.0113	0.01234	0.01234
1812.79	0.000887206	0.00177	0.00287	0.00287	0.00287	0.00287	0.0068	0.00786	0.00867	0.00963	0.01049	0.01134	0.01237	0.01237
1813.75	0.000903876	0.0018	0.0029	0.0029	0.0029	0.0029	0.00684	0.00789	0.0087	0.00966	0.01051	0.01137	0.0124	0.0124
1814.72	0.000914518	0.00183	0.00292	0.00292	0.00292	0.00292	0.00686	0.00791	0.00872	0.00968	0.01052	0.01139	0.01242	0.01242
1815.68	0.000916789	0.00186	0.00293	0.00293	0.00293	0.00293	0.00687	0.00792	0.00873	0.00968	0.01052	0.0114	0.01242	0.01242
1816.65	0.00090934	0.00187	0.00294	0.00294	0.00294	0.00294	0.00687	0.00792	0.00873	0.00968	0.01051	0.01139	0.01241	0.01241
1817.61	0.000892202	0.00187	0.00294	0.00294	0.00294	0.00294	0.00686	0.00792	0.00872	0.00966	0.01049	0.01138	0.01239	0.01239
1818.57	0.000866916	0.00186	0.00293	0.00293	0.00293	0.00293	0.00684	0.00791	0.00871	0.00964	0.01046	0.01136	0.01237	0.01237
1819.54	0.000836352	0.00185	0.00291	0.00291	0.00291	0.00291	0.00682	0.00789	0.0087	0.00961	0.01044	0.01134	0.01235	0.01235
1820.5	0.00080424	0.00182	0.00289	0.00289	0.00289	0.00289	0.0068	0.00788	0.00869	0.00958	0.01042	0.01132	0.01233	0.01233
1821.47	0.000774488	0.00179	0.00286	0.00286	0.00286	0.00286	0.00678	0.00786	0.00869	0.00956	0.01041	0.0113	0.01232	0.01232
1822.43	0.000750456	0.00177	0.00283	0.00283	0.00283	0.00283	0.00678	0.00785	0.0087	0.00955	0.01041	0.0113	0.01233	0.01233
1823.39	0.000734337	0.00174	0.0028	0.0028	0.0028	0.0028	0.00679	0.00785	0.00871	0.00955	0.01043	0.01132	0.01235	0.01235
1824.36	0.000726794	0.00172	0.00277	0.00277	0.00277	0.00277	0.00681	0.00786	0.00874	0.00957	0.01046	0.01135	0.01239	0.01239
1825.32	0.000726938	0.0017	0.00276	0.00276	0.00276	0.00276	0.00684	0.00787	0.00877	0.0096	0.0105	0.01139	0.01244	0.01244
1826.29	0.000732632	0.0017	0.00275	0.00275	0.00275	0.00275	0.00688	0.00789	0.0088	0.00965	0.01054	0.01143	0.01249	0.01249
1827.25	0.000741035	0.00169	0.00274	0.00274	0.00274	0.00274	0.00692	0.00791	0.00883	0.0097	0.01059	0.01148	0.01254	0.01254
1828.22	0.000749248	0.00169	0.00275	0.00275	0.00275	0.00275	0.00695	0.00793	0.00885	0.00975	0.01063	0.01152	0.01259	0.01259
1829.18	0.000754875	0.00169	0.00275	0.00275	0.00275	0.00275	0.00697	0.00795	0.00887	0.0098	0.01067	0.01154	0.01262	0.01262
1830.14	0.000756376	0.00169	0.00276	0.00276	0.00276	0.00276	0.00697	0.00797	0.00887	0.00983	0.01069	0.01156	0.01264	0.01264
1831.11	0.000753126	0.00169	0.00276	0.00276	0.00276	0.00276	0.00696	0.00798	0.00886	0.00984	0.01069	0.01155	0.01264	0.01264
1832.07	0.000745202	0.00169	0.00276	0.00276	0.00276	0.00276	0.00693	0.00797	0.00884	0.00984	0.01068	0.01153	0.01262	0.01262
1833.04	0.000732995	0.00169	0.00275	0.00275	0.00275	0.00275	0.00689	0.00796	0.0088	0.00981	0.01066	0.01149	0.01259	0.01259
1834	0.000716774	0.00168	0.00273	0.00273	0.00273	0.00273	0.00683	0.00794	0.00876	0.00977	0.01062	0.01144	0.01254	0.01254
1834.97	0.000696382	0.00167	0.00271	0.00271	0.00271	0.00271	0.00677	0.0079	0.0087	0.00971	0.01057	0.01138	0.01249	0.01249
1835.93	0.000671154	0.00165	0.00268	0.00268	0.00268	0.00268	0.0067	0.00786	0.00865	0.00964	0.01051	0.01132	0.01243	0.01243
1836.89	0.000640107	0.00161	0.00264	0.00264	0.00264	0.00264	0.00664	0.00781	0.00859	0.00957	0.01045	0.01126	0.01237	0.01237
1837.86	0.000602352	0.00157	0.0026	0.0026	0.0026	0.0026	0.00658	0.00776	0.00854	0.00949	0.01038	0.0112	0.01231	0.01231
1838.82	0.000557593	0.00152	0.00255	0.00255	0.00255	0.00255	0.00652	0.00771	0.0085	0.00943	0.01032	0.01115	0.01224	0.01224
1839.79	0.000506569	0.00146	0.00249	0.00249	0.00249	0.00249	0.00648	0.00766	0.00846	0.00937	0.01026	0.01111	0.01219	0.01219
1840.75	0.000451272	0.00139	0.00244	0.00244	0.00244	0.00244	0.00644	0.00761	0.00842	0.00932	0.01022	0.01107	0.01214	0.01214
1841.72	0.000394853	0.00133	0.00239	0.00239	0.00239	0.00239	0.00641	0.00757	0.0084	0.00928	0.01018	0.01105	0.0121	0.0121
1842.68	0.000341206	0.00127	0.00235	0.00235	0.00235	0.00235	0.00639	0.00754	0.00838	0.00926	0.01016	0.01104	0.01207	0.01207
1843.64	0.00029431	0.00123	0.00231	0.00231	0.00231	0.00231	0.00638	0.00752	0.00836	0.00925	0.01015	0.01104	0.01206	0.01206
1844.61	0.000257496	0.0012	0.00228	0.00228	0.00228	0.00228	0.00637	0.00751	0.00836	0.00925	0.01015	0.01104	0.01206	0.01206
1845.57	0.000232796	0.00119	0.00227	0.00227	0.00227	0.00227	0.00637	0.00751	0.00836	0.00926	0.01016	0.01106	0.01207	0.01207
1846.54	0.000220578	0.00119	0.00227	0.00227	0.00227	0.00227	0.00638	0.00751	0.00837	0.00928	0.01018	0.01108	0.0121	0.0121
1847.5	0.000219522	0.00121	0.00227	0.00227	0.00227	0.00227	0.00639	0.00752	0.00838	0.0093	0.0102	0.01111	0.01214	0.01214
1848.47	0.000226979	0.00124	0.00229	0.00229	0.00229	0.00229	0.00641	0.00754	0.00839	0.00933	0.01023	0.01114	0.01218	0.01218
1849.43	0.000239596	0.00127	0.00231	0.00231	0.00231	0.00231	0.00642	0.00755	0.00841	0.00936	0.01026	0.01118	0.01222	0.01222
1850.39	0.000254068	0.0013	0.00233	0.00233	0.00233	0.00233	0.00644	0.00757	0.00843	0.00938	0.01028	0.01121	0.01226	0.01226
1851.36	0.000267819	0.00133	0.00235	0.00235	0.00235	0.00235	0.00646	0.00758	0.00845	0.00941	0.0103	0.01124	0.0123	0.0123
1852.32	0.000279451	0.00135	0.00237	0.00237	0.00237	0.00237	0.00647	0.00759	0.00847	0.00943	0.01031	0.01127	0.01233	0.01233
1853.29	0.000288865	0.00136	0.00239	0.00239	0.00239	0.00239	0.00648	0.0076	0.00848	0.00944	0.01033	0.01129	0.01235	0.01235
1854.25	0.000297029	0.00136	0.0024	0.0024	0.0024	0.0024	0.00649	0.00761	0.0085	0.00946	0.01034	0.01131	0.01236	0.01236
1855.22	0.000305494	0.00136	0.00241	0.00241	0.00241	0.00241	0.00651	0.00762	0.00851	0.00947	0.01035	0.01132	0.01238	0.01238
1856.18	0.000315766	0.00136	0.00242	0.00242	0.00242	0.00242	0.00652	0.00764	0.00852	0.00948	0.01037	0.01133	0.01239	0.01239
1857.14	0.000328725	0.00135	0.00244	0.00244	0.00244	0.00244	0.00654	0.00765	0.00853	0.0095	0.01038	0.01135	0.0124	0.0124
1858.11	0.000344234	0.00135	0.00245	0.00245	0.00245	0.00245	0.00656	0.00768	0.00855	0.00952	0.0104	0.01136	0.01242	0.01242
1859.07	0.000361022	0.00135	0.00247	0.00247	0.00247	0.00247	0.00658	0.0077	0.00857	0.00954	0.01042	0.01138	0.01244	0.01244
1860.04	0.000376879	0.00135	0.00249	0.00249	0.00249	0.00249	0.00661	0.00774	0.00859	0.00956	0.01045	0.0114	0.01247	0.01247
1861	0.000389087	0.00135	0.0025	0.0025	0.0025	0.0025	0.00664	0.00777	0.00862	0.00959	0.01048	0.01143	0.0125	0.0125
1861.96	0.000394997	0.00136	0.00251	0.00251	0.00251	0.00251	0.00667	0.00781	0.00866	0.00962	0.01052	0.01146	0.01254	0.01254
1862.93	0.000392591	0.00135	0.00252	0.00252	0.00252	0.00252	0.0067	0.00785	0.00869	0.00966	0.01055	0.01149	0.01258	0.01258
1863.89	0.000380923	0.00135	0.00251	0.00251	0.00251	0.00251	0.00672	0.00788	0.00873	0.00969	0.01059	0.01153	0.01262	0.01262
1864.86	0.000360322	0.00134	0.00251	0.00251	0.00251	0.00251	0.00674	0.00791	0.00876	0.00972	0.01063	0.01156	0.01266	0.01266
1865.82	0.000332349	0.00133	0.00249	0.00249	0.00249	0.00249	0.00676	0.00793	0.00878	0.00974	0.01066	0.01159	0.0127	0.0127
1866.79	0.000299504	0.00132	0.00247	0.00247	0.00247	0.00247	0.00676	0.00794	0.00879	0.00976	0.01068	0.01161	0.01273	0.01273
1867.75	0.000264772	0.00131	0.00245	0.00245	0.00245	0.00245	0.00676	0.00794	0.0088	0.00976	0.0107	0.01162	0.01276	0.01276
1868.71	0.000231083	0.0013	0.00243	0.00243	0.00243	0.00243	0.00675	0.00792	0.00879	0.00976	0.0107	0.01161	0.01277	0.01277
1869.68	0.000200818	0.00129	0.00241	0.00241	0.00241	0.00241	0.00674	0.00789	0.00877	0.00975	0.01069	0.01159	0.01276	0.01276
1870.64	0.00017542	0.00128	0.0024	0.0024	0.0024	0.0024	0.00671	0.00786	0.00875	0.00972	0.01068	0.01157	0.01275	0.01275
1871.61	0.000155192	0.00127	0.00238	0.00238	0.00238	0.00238	0.00668	0.00781	0.00872	0.00969	0.01065	0.01153	0.01272	0.01272
1872.57	0.00013929	0.00126	0.00236	0.00236	0.00236	0.00236	0.00664	0.00777	0.00869	0.00965	0.01061	0.01149	0.01268	0.01268
1873.54	0.000125925	0.00124	0.00234	0.00234	0.00234	0.00234	0.00659	0.00773	0.00865	0.00961	0.01057	0.01145	0.01263	0.01263
1874.5	0.000112711	0.00122	0.00231	0.00231	0.00231	0.00231	0.00655	0.00768	0.00861	0.00957	0.01052	0.01141	0.01258	0.01258
1875.46	9.71291e-05	0.0012	0.00228	0.00228	0.00228	0.00228	0.0065	0.00764	0.00857	0.00952	0.01047	0.01137	0.01253	0.01253
1876.43	7.70048e-05	0.00116	0.00225	0.00225	0.00225	0.00225	0.00645	0.0076	0.00853	0.00947	0.01042	0.01133	0.01247	0.01247
1877.39	5.09561e-05	0.00112	0.00221	0.00221	0.00221	0.00221	0.0064	0.00756	0.00848	0.00943	0.01036	0.01129	0.01241	0.01241
1878.36	1.87121e-05	0.00107	0.00217	0.00217	0.00217	0.00217	0.00635	0.00752	0.00843	0.00938	0.01031	0.01125	0.01236	0.01236
1879.32	-1.8739e-05	0.00103	0.00212	0.00212	0.00212	0.00212	0.0063	0.00748	0.00839	0.00934	0.01027	0.01121	0.01231	0.01231
1880.29	-5.92217e-05	0.000983541	0.00208	0.00208	0.00208	0.00208	0.00627	0.00744	0.00834	0.0093	0.01023	0.01117	0.01227	0.01227
1881.25	-9.96572e-05	0.000945838	0.00205	0.00205	0.00205	0.00205	0.00624	0.00741	0.0083	0.00926	0.0102	0.01113	0.01223	0.01223
1882.21	-0.000136537	0.000916284	0.00202	0.00202	0.00202	0.00202	0.00621	0.00738	0.00827	0.00924	0.01017	0.0111	0.01221	0.01221
1883.18	-0.000166505	0.000896124	0.00201	0.00201	0.00201	0.00201	0.0062	0.00736	0.00825	0.00923	0.01016	0.01109	0.0122	0.0122
1884.14	-0.000186972	0.000885313	0.002	0.002	0.002	0.002	0.0062	0.00736	0.00825	0.00923	0.01017	0.01108	0.0122	0.0122
1885.11	-0.000196613	0.000882567	0.002	0.002	0.002	0.002	0.00621	0.00737	0.00826	0.00924	0.01018	0.0111	0.01221	0.01221
1886.07	-0.000195681	0.000885624	0.002	0.002	0.002	0.002	0.00622	0.00739	0.00828	0.00926	0.01021	0.01112	0.01223	0.01223
1887.04	-0.000186037	0.000891632	0.00201	0.00201	0.00201	0.00201	0.00624	0.00741	0.00831	0.0093	0.01024	0.01116	0.01227	0.01227
1888	-0.000170893	0.000897608	0.00202	0.00202	0.00202	0.00202	0.00626	0.00745	0.00834	0.00934	0.01028	0.01121	0.0123	0.0123
1888.96	-0.000154283	0.000900888	0.00203	0.00203	0.00203	0.00203	0.00628	0.00748	0.00838	0.00938	0.01032	0.01125	0.01235	0.01235
1889.93	-0.000140388	0.000899487	0.00203	0.00203	0.00203	0.00203	0.0063	0.00751	0.00841	0.00942	0.01035	0.0113	0.01238	0.01238
1890.89	-0.00013281	0.000892332	0.00203	0.00203	0.00203	0.00203	0.00631	0.00752	0.00844	0.00945	0.01038	0.01133	0.01242	0.01242
1891.86	-0.000133988	0.000879329	0.00201	0.00201	0.00201	0.00201	0.00632	0.00753	0.00845	0.00946	0.0104	0.01135	0.01244	0.01244
1892.82	-0.00014484	0.000861272	0.00199	0.00199	0.00199	0.00199	0.00632	0.00752	0.00845	0.00947	0.0104	0.01136	0.01245	0.01245
1893.79	-0.000164725	0.000839607	0.00197	0.00197	0.00197	0.00197	0.00632	0.0075	0.00844	0.00946	0.0104	0.01135	0.01245	0.01245
1894.75	-0.000191729	0.000816105	0.00195	0.00195	0.00195	0.00195	0.00631	0.00747	0.00841	0.00943	0.01038	0.01133	0.01244	0.01244
1895.71	-0.000223199	0.000792484	0.00192	0.00192	0.00192	0.00192	0.00629	0.00743	0.00839	0.00941	0.01036	0.01131	0.01241	0.01241
1896.68	-0.0002564	0.000770069	0.00189	0.00189	0.00189	0.00189	0.00628	0.0074	0.00836	0.00937	0.01033	0.01127	0.01239	0.01239
1897.64	-0.000289142	0.000749531	0.00187	0.00187	0.00187	0.00187	0.00626	0.00736	0.00832	0.00934	0.01029	0.01124	0.01235	0.01235
1898.61	-0.000320226	0.000730765	0.00185	0.00185	0.00185	0.00185	0.00623	0.00733	0.00829	0.0093	0.01026	0.01121	0.01232	0.01232
1899.57	-0.000349624	0.000712927	0.00183	0.00183	0.00183	0.00183	0.0062	0.0073	0.00826	0.00927	0.01022	0.01118	0.01229	0.01229
1900.54	-0.000378343	0.000694621	0.00182	0.00182	0.00182	0.00182	0.00617	0.00728	0.00823	0.00924	0.01018	0.01115	0.01225	0.01225
1901.5	-0.000408041	0.000674213	0.0018	0.0018	0.0018	0.0018	0.00614	0.00726	0.00821	0.00921	0.01015	0.01113	0.01223	0.01223
1902.46	-0.000440489	0.000650178	0.00178	0.00178	0.00178	0.00178	0.00611	0.00724	0.00818	0.00918	0.01012	0.0111	0.0122	0.0122
1903.43	-0.000477042	0.00062143	0.00176	0.00176	0.00176	0.00176	0.00607	0.00722	0.00815	0.00915	0.01009	0.01107	0.01217	0.01217
1904.39	-0.000518253	0.000587531	0.00173	0.00173	0.00173	0.00173	0.00603	0.00719	0.00812	0.00912	0.01005	0.01104	0.01215	0.01215
1905.36	-0.000563732	0.000548738	0.00169	0.00169	0.00169	0.00169	0.00599	0.00717	0.00809	0.00909	0.01002	0.011	0.01212	0.01212
1906.32	-0.000612286	0.000505876	0.00165	0.00165	0.00165	0.00165	0.00594	0.00713	0.00805	0.00905	0.00998	0.01095	0.01209	0.01209
1907.29	-0.000662298	0.000460046	0.0016	0.0016	0.0016	0.0016	0.0059	0.00709	0.008	0.009	0.00994	0.0109	0.01205	0.01205
1908.25	-0.000712239	0.000412269	0.00155	0.00155	0.00155	0.00155	0.00586	0.00705	0.00795	0.00895	0.00989	0.01085	0.012	0.012
1909.21	-0.000761155	0.000363141	0.0015	0.0015	0.0015	0.0015	0.00581	0.007	0.0079	0.0089	0.00984	0.01078	0.01194	0.01194
1910.18	-0.000809009	0.000312608	0.00144	0.00144	0.00144	0.00144	0.00576	0.00694	0.00784	0.00884	0.00978	0.01071	0.01188	0.01188
1911.14	-0.000856762	0.00025993	0.00139	0.00139	0.00139	0.00139	0.00571	0.00688	0.00777	0.00877	0.00971	0.01064	0.0118	0.0118
1912.11	-0.000906165	0.000203859	0.00133	0.00133	0.00133	0.00133	0.00565	0.00681	0.0077	0.00869	0.00963	0.01055	0.01171	0.01171
1913.07	-0.000959313	0.000143003	0.00126	0.00126	0.00126	0.00126	0.00559	0.00674	0.00762	0.00861	0.00955	0.01046	0.01162	0.01162
1914.04	-0.00102	7.62736e-05	0.0012	0.0012	0.0012	0.0012	0.00551	0.00666	0.00754	0.00852	0.00946	0.01037	0.01151	0.01151
1915	-0.00108	3.31667e-06	0.00112	0.00112	0.00112	0.00112	0.00543	0.00657	0.00746	0.00842	0.00937	0.01027	0.0114	0.0114
1915.96	-0.00116	-7.52039e-05	0.00104	0.00104	0.00104	0.00104	0.00534	0.00648	0.00737	0.00832	0.00927	0.01017	0.01129	0.01129
1916.93	-0.00123	-0.000157555	0.000958077	0.000958077	0.000958077	0.000958077	0.00524	0.00638	0.00727	0.00822	0.00917	0.01007	0.01118	0.01118
1917.89	-0.00131	-0.000241144	0.000870856	0.000870856	0.000870856	0.000870856	0.00514	0.00628	0.00718	0.00812	0.00908	0.00998	0.01107	0.01107
1918.86	-0.00139	-0.000322954	0.000784089	0.000784089	0.000784089	0.000784089	0.00504	0.00617	0.00709	0.00803	0.00899	0.00989	0.01097	0.01097
1919.82	-0.00147	-0.000400099	0.000700938	0.000700938	0.000700938	0.000700938	0.00494	0.00608	0.00699	0.00794	0.0089	0.00981	0.01088	0.01088
1920.79	-0.00154	-0.000470378	0.000624165	0.000624165	0.000624165	0.000624165	0.00485	0.00599	0.00691	0.00786	0.00882	0.00973	0.0108	0.0108
1921.75	-0.0016	-0.000532668	0.000555635	0.000555635	0.000555635	0.000555635	0.00476	0.00591	0.00683	0.00779	0.00875	0.00966	0.01072	0.01072
1922.71	-0.00165	-0.000587084	0.000496001	0.000496001	0.000496001	0.000496001	0.00469	0.00583	0.00676	0.00773	0.00869	0.00959	0.01065	0.01065
1923.68	-0.0017	-0.000634845	0.000444679	0.000444679	0.000444679	0.000444679	0.00463	0.00577	0.00669	0.00767	0.00863	0.00953	0.01059	0.01059
1924.64	-0.00174	-0.000677897	0.000400074	0.000400074	0.000400074	0.000400074	0.00457	0.00572	0.00663	0.00762	0.00858	0.00947	0.01053	0.01053
1925.61	-0.00178	-0.000718376	0.000360029	0.000360029	0.000360029	0.000360029	0.00452	0.00567	0.00657	0.00757	0.00852	0.00941	0.01048	0.01048
1926.57	-0.00182	-0.00075808	0.000322353	0.000322353	0.000322353	0.000322353	0.00448	0.00563	0.00651	0.00751	0.00847	0.00936	0.01042	0.01042
1927.53	-0.00186	-0.000798042	0.000285305	0.000285305	0.000285305	0.000285305	0.00444	0.0056	0.00646	0.00746	0.00842	0.0093	0.01037	0.01037
1928.5	-0.0019	-0.00083835	0.000247926	0.000247926	0.000247926	0.000247926	0.0044	0.00556	0.0064	0.0074	0.00837	0.00925	0.01032	0.01032
1929.46	-0.00194	-0.000878213	0.000210161	0.000210161	0.000210161	0.000210161	0.00437	0.00553	0.00636	0.00735	0.00831	0.00921	0.01027	0.01027
1930.43	-0.00198	-0.000916265	0.000172737	0.000172737	0.000172737	0.000172737	0.00434	0.0055	0.00631	0.0073	0.00827	0.00917	0.01023	0.01023
1931.39	-0.00202	-0.000951001	0.000136887	0.000136887	0.000136887	0.000136887	0.00431	0.00548	0.00627	0.00725	0.00823	0.00915	0.0102	0.0102
1932.36	-0.00205	-0.000981214	0.000103994	0.000103994	0.000103994	0.000103994	0.00428	0.00546	0.00624	0.00721	0.0082	0.00913	0.01019	0.01019
1933.32	-0.00208	-0.00101	7.52502e-05	7.52502e-05	7.52502e-05	7.52502e-05	0.00426	0.00544	0.00622	0.00718	0.00817	0.00912	0.01018	0.01018
1934.28	-0.0021	-0.00103	5.14412e-05	5.14412e-05	5.14412e-05	5.14412e-05	0.00425	0.00544	0.00621	0.00717	0.00816	0.00912	0.01018	0.01018
1935.25	-0.00212	-0.00104	3.28724e-05	3.28724e-05	3.28724e-05	3.28724e-05	0.00425	0.00544	0.00621	0.00717	0.00816	0.00914	0.01018	0.01018
1936.21	-0.00213	-0.00106	1.94515e-05	1.94515e-05	1.94515e-05	1.94515e-05	0.00426	0.00545	0.00622	0.00718	0.00817	0.00916	0.0102	0.0102
1937.18	-0.00214	-0.00107	1.08713e-05	1.08713e-05	1.08713e-05	1.08713e-05	0.00428	0.00546	0.00624	0.00721	0.00819	0.00918	0.01022	0.01022
1938.14	-0.00215	-0.00107	6.81499e-06	6.81499e-06	6.81499e-06	6.81499e-06	0.0043	0.00548	0.00626	0.00724	0.00821	0.00921	0.01025	0.01025
1939.11	-0.00217	-0.00108	7.11605e-06	7.11605e-06	7.11605e-06	7.11605e-06	0.00432	0.00549	0.00629	0.00728	0.00824	0.00924	0.01028	0.01028
1940.07	-0.00218	-0.00109	1.18103e-05	1.18103e-05	1.18103e-05	1.18103e-05	0.00434	0.00551	0.00633	0.00732	0.00828	0.00928	0.01031	0.01031
1941.03	-0.00219	-0.00109	2.10667e-05	2.10667e-05	2.10667e-05	2.10667e-05	0.00437	0.00553	0.00636	0.00737	0.00831	0.00931	0.01035	0.01035
1942	-0.0022	-0.00108	3.50126e-05	3.50126e-05	3.50126e-05	3.50126e-05	0.00439	0.00555	0.0064	0.00741	0.00835	0.00934	0.01039	0.01039
1942.96	-0.0022	-0.00107	5.35134e-05	5.35134e-05	5.35134e-05	5.35134e-05	0.00441	0.00557	0.00644	0.00745	0.00839	0.00937	0.01044	0.01044
1943.93	-0.0022	-0.00106	7.59702e-05	7.59702e-05	7.59702e-05	7.59702e-05	0.00442	0.00559	0.00648	0.00749	0.00843	0.0094	0.01049	0.01049
1944.89	-0.00219	-0.00104	0.000101203	0.000101203	0.000101203	0.000101203	0.00444	0.00561	0.00651	0.00753	0.00847	0.00942	0.01055	0.01055
1945.86	-0.00217	-0.00101	0.000127457	0.000127457	0.000127457	0.000127457	0.00446	0.00563	0.00654	0.00756	0.00851	0.00945	0.0106	0.0106
1946.82	-0.00215	-0.000988618	0.000152542	0.000152542	0.000152542	0.000152542	0.00448	0.00566	0.00657	0.00759	0.00854	0.00948	0.01064	0.01064
1947.78	-0.00213	-0.000967381	0.000174082	0.000174082	0.000174082	0.000174082	0.00449	0.00568	0.00659	0.00761	0.00857	0.0095	0.01068	0.01068
1948.75	-0.00211	-0.00095238	0.000189814	0.000189814	0.000189814	0.000189814	0.00451	0.0057	0.0066	0.00763	0.00858	0.00952	0.01071	0.01071
1949.71	-0.00209	-0.000946044	0.000197874	0.000197874	0.000197874	0.000197874	0.00452	0.00571	0.0066	0.00764	0.00859	0.00953	0.01072	0.01072
1950.68	-0.00208	-0.000949735	0.000197023	0.000197023	0.000197023	0.000197023	0.00452	0.00571	0.00659	0.00764	0.00859	0.00954	0.01072	0.01072
1951.64	-0.00208	-0.000963579	0.000186747	0.000186747	0.000186747	0.000186747	0.00452	0.0057	0.00658	0.00763	0.00858	0.00954	0.0107	0.0107
1952.61	-0.00209	-0.000986562	0.000167247	0.000167247	0.000167247	0.000167247	0.0045	0.00569	0.00655	0.00762	0.00856	0.00952	0.01067	0.01067
1953.57	-0.00211	-0.00102	0.000139308	0.000139308	0.000139308	0.000139308	0.00448	0.00566	0.00653	0.00759	0.00853	0.0095	0.01063	0.01063
1954.53	-0.00215	-0.00105	0.000104105	0.000104105	0.000104105	0.000104105	0.00444	0.00562	0.00649	0.00756	0.00849	0.00946	0.01058	0.01058
1955.5	-0.00219	-0.00109	6.29818e-05	6.29818e-05	6.29818e-05	6.29818e-05	0.0044	0.00557	0.00645	0.00751	0.00845	0.00942	0.01052	0.01052
1956.46	-0.00223	-0.00113	1.72699e-05	1.72699e-05	1.72699e-05	1.72699e-05	0.00435	0.00551	0.00641	0.00746	0.0084	0.00937	0.01046	0.01046
1957.43	-0.00228	-0.00117	-3.18393e-05	-3.18393e-05	-3.18393e-05	-3.18393e-05	0.0043	0.00546	0.00637	0.0074	0.00835	0.00932	0.01041	0.01041
1958.39	-0.00233	-0.00121	-8.33266e-05	-8.33266e-05	-8.33266e-05	-8.33266e-05	0.00425	0.0054	0.00633	0.00734	0.00829	0.00927	0.01035	0.01035
1959.35	-0.00239	-0.00125	-0.000136301	-0.000136301	-0.000136301	-0.000136301	0.0042	0.00535	0.00628	0.00728	0.00824	0.00921	0.0103	0.0103
1960.32	-0.00244	-0.00129	-0.000189898	-0.000189898	-0.000189898	-0.000189898	0.00415	0.0053	0.00623	0.00722	0.00819	0.00915	0.01025	0.01025
1961.28	-0.00249	-0.00134	-0.000243163	-0.000243163	-0.000243163	-0.000243163	0.00411	0.00526	0.00618	0.00716	0.00814	0.0091	0.0102	0.0102
1962.25	-0.00253	-0.00138	-0.000294961	-0.000294961	-0.000294961	-0.000294961	0.00407	0.00521	0.00612	0.00711	0.0081	0.00905	0.01015	0.01015
1963.21	-0.00258	-0.00143	-0.000343949	-0.000343949	-0.000343949	-0.000343949	0.00403	0.00517	0.00607	0.00706	0.00806	0.00901	0.01011	0.01011
1964.18	-0.00261	-0.00147	-0.000388631	-0.000388631	-0.000388631	-0.000388631	0.00399	0.00514	0.00603	0.00702	0.00803	0.00897	0.01007	0.01007
1965.14	-0.00265	-0.00152	-0.0004275	-0.0004275	-0.0004275	-0.0004275	0.00395	0.0051	0.00599	0.00699	0.008	0.00893	0.01004	0.01004
1966.1	-0.00268	-0.00156	-0.000459249	-0.000459249	-0.000459249	-0.000459249	0.00391	0.00507	0.00596	0.00697	0.00798	0.00891	0.01001	0.01001
1967.07	-0.00271	-0.00159	-0.000482997	-0.000482997	-0.000482997	-0.000482997	0.00388	0.00505	0.00593	0.00696	0.00796	0.00889	0.00999	0.00999
1968.03	-0.00273	-0.00162	-0.000498491	-0.000498491	-0.000498491	-0.000498491	0.00386	0.00503	0.00592	0.00696	0.00795	0.00888	0.00998	0.00998
1969	-0.00274	-0.00163	-0.00050623	-0.00050623	-0.00050623	-0.00050623	0.00384	0.00502	0.00592	0.00696	0.00795	0.00888	0.00998	0.00998
1969.96	-0.00276	-0.00165	-0.000507476	-0.000507476	-0.000507476	-0.000507476	0.00383	0.00502	0.00593	0.00697	0.00795	0.0089	0.00999	0.00999
1970.93	-0.00277	-0.00165	-0.000504121	-0.000504121	-0.000504121	-0.000504121	0.00383	0.00502	0.00595	0.00698	0.00796	0.00891	0.01	0.01
1971.89	-0.00277	-0.00165	-0.000498451	-0.000498451	-0.000498451	-0.000498451	0.00384	0.00504	0.00597	0.007	0.00797	0.00894	0.01002	0.01002
1972.85	-0.00278	-0.00164	-0.000492816	-0.000492816	-0.000492816	-0.000492816	0.00386	0.00506	0.00599	0.00702	0.00799	0.00896	0.01004	0.01004
1973.82	-0.00278	-0.00164	-0.000489297	-0.000489297	-0.000489297	-0.000489297	0.00388	0.00508	0.00602	0.00704	0.008	0.00899	0.01007	0.01007
1974.78	-0.00279	-0.00163	-0.000489419	-0.000489419	-0.000489419	-0.000489419	0.0039	0.0051	0.00604	0.00705	0.00802	0.00901	0.01009	0.01009
1975.75	-0.0028	-0.00162	-0.000493978	-0.000493978	-0.000493978	-0.000493978	0.00392	0.00511	0.00605	0.00706	0.00803	0.00902	0.01011	0.01011
1976.71	-0.0028	-0.00162	-0.000503031	-0.000503031	-0.000503031	-0.000503031	0.00394	0.00513	0.00606	0.00707	0.00804	0.00903	0.01012	0.01012
1977.67	-0.00282	-0.00162	-0.00051603	-0.00051603	-0.00051603	-0.00051603	0.00395	0.00514	0.00606	0.00707	0.00804	0.00903	0.01012	0.01012
1978.64	-0.00283	-0.00162	-0.000532096	-0.000532096	-0.000532096	-0.000532096	0.00395	0.00514	0.00606	0.00706	0.00803	0.00903	0.01011	0.01011
1979.6	-0.00285	-0.00163	-0.000550342	-0.000550342	-0.000550342	-0.000550342	0.00395	0.00513	0.00604	0.00705	0.00802	0.00901	0.01009	0.01009
1980.57	-0.00287	-0.00165	-0.000570192	-0.000570192	-0.000570192	-0.000570192	0.00394	0.00512	0.00602	0.00703	0.008	0.00899	0.01007	0.01007
1981.53	-0.0029	-0.00167	-0.000591599	-0.000591599	-0.000591599	-0.000591599	0.00391	0.0051	0.006	0.007	0.00798	0.00896	0.01004	0.01004
1982.5	-0.00292	-0.0017	-0.000615113	-0.000615113	-0.000615113	-0.000615113	0.00389	0.00507	0.00597	0.00698	0.00795	0.00893	0.01001	0.01001
1983.46	-0.00296	-0.00174	-0.000641788	-0.000641788	-0.000641788	-0.000641788	0.00385	0.00503	0.00594	0.00694	0.00792	0.00889	0.00997	0.00997
1984.42	-0.00299	-0.00178	-0.000672938	-0.000672938	-0.000672938	-0.000672938	0.00381	0.00499	0.0059	0.00691	0.00788	0.00885	0.00993	0.00993
1985.39	-0.00303	-0.00184	-0.000709806	-0.000709806	-0.000709806	-0.000709806	0.00377	0.00494	0.00585	0.00687	0.00784	0.00881	0.00989	0.00989
1986.35	-0.00308	-0.00189	-0.000753233	-0.000753233	-0.000753233	-0.000753233	0.00372	0.00488	0.00581	0.00683	0.00779	0.00877	0.00985	0.00985
1987.32	-0.00313	-0.00195	-0.000803405	-0.000803405	-0.000803405	-0.000803405	0.00366	0.00482	0.00576	0.00678	0.00774	0.00872	0.0098	0.0098
1988.28	-0.00318	-0.00202	-0.00085975	-0.00085975	-0.00085975	-0.00085975	0.0036	0.00476	0.00571	0.00673	0.00768	0.00866	0.00976	0.00976
1989.25	-0.00323	-0.00208	-0.000921002	-0.000921002	-0.000921002	-0.000921002	0.00354	0.0047	0.00565	0.00667	0.00762	0.00861	0.0097	0.0097
1990.21	-0.00329	-0.00215	-0.000985442	-0.000985442	-0.000985442	-0.000985442	0.00347	0.00464	0.00559	0.0066	0.00756	0.00855	0.00964	0.00964
1991.17	-0.00335	-0.00222	-0.00105	-0.00105	-0.00105	-0.00105	0.0034	0.00459	0.00553	0.00653	0.00749	0.00849	0.00958	0.00958
1992.14	-0.00341	-0.00228	-0.00112	-0.00112	-0.00112	-0.00112	0.00334	0.00453	0.00546	0.00646	0.00742	0.00842	0.00951	0.00951
1993.1	-0.00347	-0.00235	-0.00118	-0.00118	-0.00118	-0.00118	0.00327	0.00447	0.00539	0.00638	0.00735	0.00835	0.00943	0.00943
1994.07	-0.00353	-0.00241	-0.00124	-0.00124	-0.00124	-0.00124	0.0032	0.0044	0.00532	0.0063	0.00728	0.00828	0.00936	0.00936
1995.03	-0.0036	-0.00246	-0.0013	-0.0013	-0.0013	-0.0013	0.00313	0.00434	0.00524	0.00622	0.00721	0.0082	0.00928	0.00928
1996	-0.00366	-0.00252	-0.00136	-0.00136	-0.00136	-0.00136	0.00305	0.00427	0.00516	0.00613	0.00713	0.00812	0.00919	0.00919
1996.96	-0.00373	-0.00257	-0.00143	-0.00143	-0.00143	-0.00143	0.00298	0.0042	0.00508	0.00605	0.00706	0.00804	0.00911	0.00911
1997.92	-0.00379	-0.00263	-0.00149	-0.00149	-0.00149	-0.00149	0.00291	0.00412	0.00499	0.00597	0.00698	0.00795	0.00903	0.00903
1998.89	-0.00385	-0.00268	-0.00155	-0.00155	-0.00155	-0.00155	0.00283	0.00404	0.00491	0.00589	0.0069	0.00786	0.00895	0.00895
1999.85	-0.00392	-0.00273	-0.00162	-0.00162	-0.00162	-0.00162	0.00276	0.00396	0.00483	0.00582	0.00683	0.00778	0.00887	0.00887
2000.82	-0.00398	-0.00278	-0.00169	-0.00169	-0.00169	-0.00169	0.00268	0.00389	0.00475	0.00576	0.00675	0.00769	0.00879	0.00879
2001.78	-0.00404	-0.00284	-0.00175	-0.00175	-0.00175	-0.00175	0.00261	0.00382	0.00468	0.0057	0.00667	0.00762	0.00872	0.00872
2002.75	-0.0041	-0.00289	-0.00182	-0.00182	-0.00182	-0.00182	0.00254	0.00375	0.00461	0.00564	0.0066	0.00754	0.00865	0.00865
2003.71	-0.00416	-0.00295	-0.00188	-0.00188	-0.00188	-0.00188	0.00248	0.00368	0.00455	0.00559	0.00653	0.00748	0.00859	0.00859
2004.67	-0.00421	-0.00302	-0.00194	-0.00194	-0.00194	-0.00194	0.00242	0.00362	0.00449	0.00553	0.00647	0.00742	0.00853	0.00853
2005.64	-0.00427	-0.00308	-0.002	-0.002	-0.002	-0.002	0.00236	0.00356	0.00444	0.00548	0.0064	0.00736	0.00847	0.00847
2006.6	-0.00431	-0.00315	-0.00205	-0.00205	-0.00205	-0.00205	0.0023	0.0035	0.00439	0.00543	0.00635	0.00731	0.00842	0.00842
2007.57	-0.00436	-0.00321	-0.0021	-0.0021	-0.0021	-0.0021	0.00225	0.00345	0.00434	0.00537	0.00629	0.00726	0.00837	0.00837
2008.53	-0.0044	-0.00327	-0.00215	-0.00215	-0.00215	-0.00215	0.0022	0.0034	0.0043	0.00532	0.00624	0.00722	0.00833	0.00833
2009.49	-0.00444	-0.00333	-0.0022	-0.0022	-0.0022	-0.0022	0.00216	0.00335	0.00425	0.00526	0.00619	0.00717	0.00828	0.00828
2010.46	-0.00448	-0.00338	-0.00225	-0.00225	-0.00225	-0.00225	0.00211	0.0033	0.00421	0.0052	0.00614	0.00713	0.00824	0.00824
2011.42	-0.00452	-0.00343	-0.00229	-0.00229	-0.00229	-0.00229	0.00207	0.00326	0.00417	0.00514	0.0061	0.00709	0.0082	0.0082
2012.39	-0.00456	-0.00347	-0.00233	-0.00233	-0.00233	-0.00233	0.00204	0.00322	0.00414	0.00509	0.00606	0.00705	0.00816	0.00816
2013.35	-0.0046	-0.0035	-0.00237	-0.00237	-0.00237	-0.00237	0.00201	0.00319	0.0041	0.00505	0.00602	0.00702	0.00813	0.00813
2014.32	-0.00464	-0.00353	-0.00241	-0.00241	-0.00241	-0.00241	0.00198	0.00316	0.00407	0.00501	0.00599	0.00699	0.0081	0.0081
2015.28	-0.00468	-0.00356	-0.00243	-0.00243	-0.00243	-0.00243	0.00196	0.00314	0.00404	0.00499	0.00597	0.00697	0.00808	0.00808
2016.24	-0.00471	-0.00358	-0.00245	-0.00245	-0.00245	-0.00245	0.00195	0.00312	0.00402	0.00497	0.00596	0.00696	0.00806	0.00806
2017.21	-0.00474	-0.0036	-0.00246	-0.00246	-0.00246	-0.00246	0.00194	0.0031	0.004	0.00496	0.00596	0.00695	0.00805	0.00805
2018.17	-0.00477	-0.00362	-0.00247	-0.00247	-0.00247	-0.00247	0.00193	0.00309	0.00399	0.00497	0.00596	0.00695	0.00805	0.00805
2019.14	-0.00478	-0.00363	-0.00247	-0.00247	-0.00247	-0.00247	0.00193	0.00309	0.00399	0.00498	0.00598	0.00695	0.00807	0.00807
2020.1	-0.00478	-0.00363	-0.00247	-0.00247	-0.00247	-0.00247	0.00194	0.00309	0.004	0.005	0.006	0.00697	0.00808	0.00808
2021.07	-0.00478	-0.00364	-0.00247	-0.00247	-0.00247	-0.00247	0.00194	0.0031	0.00401	0.00502	0.00602	0.00699	0.00811	0.00811
2022.03	-0.00478	-0.00364	-0.00246	-0.00246	-0.00246	-0.00246	0.00196	0.00311	0.00403	0.00505	0.00605	0.00701	0.00814	0.00814
2022.99	-0.00476	-0.00363	-0.00246	-0.00246	-0.00246	-0.00246	0.00197	0.00313	0.00406	0.00508	0.00608	0.00704	0.00818	0.00818
2023.96	-0.00475	-0.00363	-0.00246	-0.00246	-0.00246	-0.00246	0.00199	0.00316	0.00409	0.00511	0.00611	0.00707	0.00821	0.00821
2024.92	-0.00474	-0.00363	-0.00246	-0.00246	-0.00246	-0.00246	0.00201	0.00319	0.00412	0.00515	0.00614	0.00711	0.00825	0.00825
2025.89	-0.00473	-0.00362	-0.00245	-0.00245	-0.00245	-0.00245	0.00202	0.00322	0.00415	0.00517	0.00616	0.00714	0.00829	0.00829
2026.85	-0.00473	-0.00362	-0.00245	-0.00245	-0.00245	-0.00245	0.00204	0.00325	0.00419	0.0052	0.00619	0.00718	0.00832	0.00832
2027.82	-0.00473	-0.00361	-0.00244	-0.00244	-0.00244	-0.00244	0.00206	0.00327	0.00422	0.00522	0.00621	0.00721	0.00835	0.00835
2028.78	-0.00473	-0.00361	-0.00244	-0.00244	-0.00244	-0.00244	0.00207	0.0033	0.00424	0.00524	0.00623	0.00724	0.00838	0.00838
2029.74	-0.00474	-0.0036	-0.00243	-0.00243	-0.00243	-0.00243	0.00208	0.00332	0.00427	0.00526	0.00624	0.00726	0.00841	0.00841
2030.71	-0.00475	-0.0036	-0.00241	-0.00241	-0.00241	-0.00241	0.00209	0.00334	0.00429	0.00528	0.00626	0.00728	0.00843	0.00843
2031.67	-0.00475	-0.00359	-0.0024	-0.0024	-0.0024	-0.0024	0.00211	0.00335	0.00431	0.00529	0.00628	0.0073	0.00845	0.00845
2032.64	-0.00476	-0.00358	-0.00239	-0.00239	-0.00239	-0.00239	0.00212	0.00337	0.00433	0.00531	0.0063	0.00732	0.00848	0.00848
2033.6	-0.00476	-0.00357	-0.00238	-0.00238	-0.00238	-0.00238	0.00214	0.00339	0.00435	0.00533	0.00633	0.00733	0.0085	0.0085
2034.57	-0.00477	-0.00357	-0.00237	-0.00237	-0.00237	-0.00237	0.00215	0.0034	0.00437	0.00535	0.00635	0.00735	0.00853	0.00853
2035.53	-0.00477	-0.00356	-0.00236	-0.00236	-0.00236	-0.00236	0.00216	0.00342	0.00439	0.00537	0.00637	0.00737	0.00855	0.00855
2036.49	-0.00477	-0.00356	-0.00236	-0.00236	-0.00236	-0.00236	0.00218	0.00343	0.0044	0.0054	0.0064	0.00739	0.00858	0.00858
2037.46	-0.00478	-0.00356	-0.00237	-0.00237	-0.00237	-0.00237	0.00218	0.00344	0.00442	0.00542	0.00642	0.00741	0.0086	0.0086
2038.42	-0.00478	-0.00357	-0.00238	-0.00238	-0.00238	-0.00238	0.00219	0.00345	0.00443	0.00545	0.00644	0.00743	0.00863	0.00863
2039.39	-0.00478	-0.00357	-0.00239	-0.00239	-0.00239	-0.00239	0.00219	0.00346	0.00444	0.00547	0.00646	0.00745	0.00865	0.00865
2040.35	-0.00479	-0.00358	-0.0024	-0.0024	-0.0024	-0.0024	0.00219	0.00347	0.00445	0.00549	0.00648	0.00747	0.00867	0.00867
2041.32	-0.0048	-0.00358	-0.00241	-0.00241	-0.00241	-0.00241	0.0022	0.00347	0.00446	0.00551	0.0065	0.00749	0.00869	0.00869
2042.28	-0.0048	-0.00359	-0.00242	-0.00242	-0.00242	-0.00242	0.0022	0.00348	0.00446	0.00552	0.00652	0.00751	0.00871	0.00871
2043.24	-0.00481	-0.00359	-0.00243	-0.00243	-0.00243	-0.00243	0.00222	0.00348	0.00448	0.00554	0.00654	0.00753	0.00873	0.00873
2044.21	-0.00481	-0.00358	-0.00243	-0.00243	-0.00243	-0.00243	0.00223	0.00349	0.00449	0.00555	0.00656	0.00754	0.00875	0.00875
2045.17	-0.00481	-0.00357	-0.00243	-0.00243	-0.00243	-0.00243	0.00226	0.0035	0.0045	0.00556	0.00658	0.00756	0.00878	0.00878
2046.14	-0.00481	-0.00356	-0.00242	-0.00242	-0.00242	-0.00242	0.00228	0.00351	0.00452	0.00558	0.00661	0.00758	0.0088	0.0088
2047.1	-0.00481	-0.00356	-0.00241	-0.00241	-0.00241	-0.00241	0.00231	0.00352	0.00454	0.00559	0.00663	0.0076	0.00883	0.00883
2048.07	-0.00481	-0.00355	-0.0024	-0.0024	-0.0024	-0.0024	0.00233	0.00354	0.00456	0.00561	0.00665	0.00761	0.00885	0.00885
2049.03	-0.0048	-0.00355	-0.00238	-0.00238	-0.00238	-0.00238	0.00235	0.00356	0.00458	0.00563	0.00666	0.00763	0.00888	0.00888
2049.99	-0.0048	-0.00355	-0.00237	-0.00237	-0.00237	-0.00237	0.00236	0.00358	0.00459	0.00565	0.00667	0.00764	0.0089	0.0089
2050.96	-0.0048	-0.00356	-0.00236	-0.00236	-0.00236	-0.00236	0.00237	0.00359	0.00461	0.00566	0.00668	0.00765	0.00891	0.00891
2051.92	-0.0048	-0.00357	-0.00236	-0.00236	-0.00236	-0.00236	0.00237	0.0036	0.00462	0.00567	0.00669	0.00765	0.00891	0.00891
2052.89	-0.00481	-0.00358	-0.00236	-0.00236	-0.00236	-0.00236	0.00236	0.0036	0.00462	0.00567	0.00668	0.00765	0.00891	0.00891
2053.85	-0.00483	-0.0036	-0.00238	-0.00238	-0.00238	-0.00238	0.00234	0.0036	0.00462	0.00566	0.00667	0.00765	0.0089	0.0089
2054.82	-0.00485	-0.00361	-0.0024	-0.0024	-0.0024	-0.0024	0.00233	0.00359	0.00462	0.00564	0.00666	0.00764	0.00888	0.00888
2055.78	-0.00488	-0.00363	-0.00242	-0.00242	-0.00242	-0.00242	0.00231	0.00357	0.00461	0.00563	0.00664	0.00764	0.00886	0.00886
2056.74	-0.00491	-0.00365	-0.00245	-0.00245	-0.00245	-0.00245	0.00229	0.00355	0.0046	0.0056	0.00662	0.00763	0.00885	0.00885
2057.71	-0.00494	-0.00367	-0.00249	-0.00249	-0.00249	-0.00249	0.00228	0.00353	0.00459	0.00558	0.0066	0.00762	0.00883	0.00883
2058.67	-0.00498	-0.00369	-0.00252	-0.00252	-0.00252	-0.00252	0.00226	0.00351	0.00457	0.00555	0.00657	0.00761	0.00881	0.00881
2059.64	-0.00501	-0.00372	-0.00255	-0.00255	-0.00255	-0.00255	0.00224	0.00348	0.00454	0.00553	0.00654	0.00759	0.0088	0.0088
2060.6	-0.00504	-0.00375	-0.00258	-0.00258	-0.00258	-0.00258	0.00222	0.00345	0.00452	0.0055	0.00652	0.00757	0.00878	0.00878
2061.57	-0.00507	-0.00379	-0.00261	-0.00261	-0.00261	-0.00261	0.0022	0.00342	0.00448	0.00548	0.00649	0.00755	0.00877	0.00877
2062.53	-0.0051	-0.00383	-0.00263	-0.00263	-0.00263	-0.00263	0.00217	0.00339	0.00445	0.00546	0.00646	0.00751	0.00874	0.00874
2063.49	-0.00513	-0.00387	-0.00266	-0.00266	-0.00266	-0.00266	0.00214	0.00336	0.00441	0.00543	0.00643	0.00748	0.00871	0.00871
2064.46	-0.00517	-0.00391	-0.00269	-0.00269	-0.00269	-0.00269	0.0021	0.00332	0.00437	0.00541	0.0064	0.00743	0.00867	0.00867
2065.42	-0.0052	-0.00395	-0.00272	-0.00272	-0.00272	-0.00272	0.00206	0.00329	0.00433	0.00538	0.00637	0.00739	0.00863	0.00863
2066.39	-0.00524	-0.004	-0.00275	-0.00275	-0.00275	-0.00275	0.00202	0.00325	0.00429	0.00535	0.00634	0.00734	0.00858	0.00858
2067.35	-0.00528	-0.00403	-0.00279	-0.00279	-0.00279	-0.00279	0.00198	0.00321	0.00425	0.00532	0.00631	0.0073	0.00853	0.00853
2068.32	-0.00532	-0.00407	-0.00283	-0.00283	-0.00283	-0.00283	0.00194	0.00317	0.0042	0.00528	0.00627	0.00725	0.00847	0.00847
2069.28	-0.00536	-0.00411	-0.00287	-0.00287	-0.00287	-0.00287	0.00189	0.00313	0.00416	0.00524	0.00623	0.00721	0.00842	0.00842
2070.24	-0.00541	-0.00414	-0.00292	-0.00292	-0.00292	-0.00292	0.00185	0.00308	0.00412	0.0052	0.00618	0.00716	0.00837	0.00837
2071.21	-0.00546	-0.00418	-0.00297	-0.00297	-0.00297	-0.00297	0.0018	0.00303	0.00407	0.00516	0.00613	0.00711	0.00832	0.00832
2072.17	-0.0055	-0.00422	-0.00302	-0.00302	-0.00302	-0.00302	0.00175	0.00297	0.00402	0.0051	0.00607	0.00706	0.00827	0.00827
2073.14	-0.00555	-0.00427	-0.00308	-0.00308	-0.00308	-0.00308	0.00169	0.00291	0.00397	0.00505	0.00602	0.00701	0.00822	0.00822
2074.1	-0.00561	-0.00432	-0.00314	-0.00314	-0.00314	-0.00314	0.00163	0.00285	0.00391	0.00498	0.00595	0.00695	0.00816	0.00816
2075.06	-0.00566	-0.00437	-0.0032	-0.0032	-0.0032	-0.0032	0.00157	0.00278	0.00384	0.00492	0.00589	0.00689	0.00811	0.00811
2076.03	-0.00572	-0.00442	-0.00326	-0.00326	-0.00326	-0.00326	0.0015	0.00271	0.00377	0.00484	0.00582	0.00682	0.00804	0.00804
2076.99	-0.00578	-0.00448	-0.00333	-0.00333	-0.00333	-0.00333	0.00144	0.00264	0.0037	0.00477	0.00576	0.00674	0.00798	0.00798
2077.96	-0.00584	-0.00454	-0.00339	-0.00339	-0.00339	-0.00339	0.00137	0.00257	0.00363	0.00469	0.00569	0.00667	0.00791	0.00791
2078.92	-0.0059	-0.0046	-0.00345	-0.00345	-0.00345	-0.00345	0.00131	0.00251	0.00356	0.00461	0.00562	0.00659	0.00784	0.00784
2079.89	-0.00597	-0.00467	-0.00352	-0.00352	-0.00352	-0.00352	0.00125	0.00244	0.00349	0.00453	0.00555	0.00651	0.00776	0.00776
2080.85	-0.00603	-0.00473	-0.00358	-0.00358	-0.00358	-0.00358	0.00118	0.00237	0.00342	0.00445	0.00548	0.00642	0.00768	0.00768
2081.81	-0.0061	-0.0048	-0.00364	-0.00364	-0.00364	-0.00364	0.00111	0.0023	0.00335	0.00436	0.00541	0.00634	0.00761	0.00761
2082.78	-0.00616	-0.00488	-0.00371	-0.00371	-0.00371	-0.00371	0.00104	0.00223	0.00328	0.00428	0.00533	0.00625	0.00753	0.00753
2083.74	-0.00623	-0.00496	-0.00378	-0.00378	-0.00378	-0.00378	0.000966915	0.00216	0.0032	0.00419	0.00524	0.00616	0.00745	0.00745
2084.71	-0.00631	-0.00504	-0.00386	-0.00386	-0.00386	-0.00386	0.000886453	0.00208	0.00312	0.00411	0.00515	0.00607	0.00736	0.00736
2085.67	-0.00638	-0.00512	-0.00394	-0.00394	-0.00394	-0.00394	0.000801201	0.002	0.00303	0.00402	0.00505	0.00598	0.00728	0.00728
2086.64	-0.00646	-0.0052	-0.00401	-0.00401	-0.00401	-0.00401	0.000712488	0.00191	0.00294	0.00394	0.00496	0.00589	0.00719	0.00719
2087.6	-0.00654	-0.00528	-0.00409	-0.00409	-0.00409	-0.00409	0.00062245	0.00183	0.00284	0.00386	0.00486	0.0058	0.0071	0.0071
2088.56	-0.00661	-0.00535	-0.00417	-0.00417	-0.00417	-0.00417	0.000533712	0.00175	0.00274	0.00378	0.00477	0.00571	0.00701	0.00701
2089.53	-0.00669	-0.00542	-0.00424	-0.00424	-0.00424	-0.00424	0.000448959	0.00167	0.00265	0.0037	0.00469	0.00563	0.00692	0.00692
2090.49	-0.00675	-0.00549	-0.00431	-0.00431	-0.00431	-0.00431	0.000370521	0.0016	0.00256	0.00363	0.00462	0.00556	0.00684	0.00684
2091.46	-0.00681	-0.00554	-0.00437	-0.00437	-0.00437	-0.00437	0.000300036	0.00153	0.00248	0.00357	0.00455	0.0055	0.00676	0.00676
2092.42	-0.00686	-0.0056	-0.00443	-0.00443	-0.00443	-0.00443	0.000238282	0.00148	0.00242	0.00351	0.00449	0.00544	0.00669	0.00669
2093.39	-0.0069	-0.00564	-0.00448	-0.00448	-0.00448	-0.00448	0.000185192	0.00143	0.00236	0.00346	0.00444	0.00539	0.00663	0.00663
2094.35	-0.00694	-0.00569	-0.00453	-0.00453	-0.00453	-0.00453	0.000140026	0.00138	0.00231	0.00341	0.0044	0.00535	0.00657	0.00657
2095.31	-0.00698	-0.00573	-0.00457	-0.00457	-0.00457	-0.00457	0.00010165	0.00134	0.00227	0.00337	0.00436	0.00531	0.00653	0.00653
2096.28	-0.00701	-0.00577	-0.00461	-0.00461	-0.00461	-0.00461	6.88229e-05	0.0013	0.00224	0.00332	0.00432	0.00527	0.00649	0.00649
2097.24	-0.00704	-0.0058	-0.00464	-0.00464	-0.00464	-0.00464	4.0428e-05	0.00126	0.00221	0.00329	0.00429	0.00524	0.00645	0.00645
2098.21	-0.00707	-0.00583	-0.00467	-0.00467	-0.00467	-0.00467	1.55952e-05	0.00123	0.00219	0.00326	0.00426	0.00522	0.00642	0.00642
2099.17	-0.00709	-0.00586	-0.0047	-0.0047	-0.0047	-0.0047	-6.30517e-06	0.0012	0.00216	0.00323	0.00423	0.0052	0.0064	0.0064
2100.14	-0.00712	-0.00589	-0.00472	-0.00472	-0.00472	-0.00472	-2.57657e-05	0.00117	0.00214	0.00321	0.0042	0.00518	0.00638	0.00638
2101.1	-0.00714	-0.00591	-0.00474	-0.00474	-0.00474	-0.00474	-4.3294e-05	0.00115	0.00212	0.00319	0.00418	0.00517	0.00636	0.00636
2102.06	-0.00716	-0.00593	-0.00476	-0.00476	-0.00476	-0.00476	-5.95517e-05	0.00113	0.0021	0.00318	0.00416	0.00516	0.00635	0.00635
2103.03	-0.00719	-0.00595	-0.00478	-0.00478	-0.00478	-0.00478	-7.54308e-05	0.00112	0.00208	0.00316	0.00414	0.00515	0.00633	0.00633
2103.99	-0.00721	-0.00597	-0.0048	-0.0048	-0.0048	-0.0048	-9.20418e-05	0.0011	0.00206	0.00315	0.00413	0.00514	0.00631	0.00631
2104.96	-0.00723	-0.00599	-0.00482	-0.00482	-0.00482	-0.00482	-0.000110619	0.00108	0.00204	0.00314	0.00412	0.00512	0.0063	0.0063
2105.92	-0.00726	-0.00602	-0.00485	-0.00485	-0.00485	-0.00485	-0.000132374	0.00106	0.00202	0.00312	0.0041	0.0051	0.00627	0.00627
2106.89	-0.0073	-0.00606	-0.00488	-0.00488	-0.00488	-0.00488	-0.00015834	0.00103	0.00199	0.00309	0.00408	0.00506	0.00624	0.00624
2107.85	-0.00733	-0.0061	-0.00492	-0.00492	-0.00492	-0.00492	-0.000189251	0.001	0.00195	0.00306	0.00405	0.00502	0.00621	0.00621
2108.81	-0.00738	-0.00615	-0.00497	-0.00497	-0.00497	-0.00497	-0.000225469	0.000960847	0.00191	0.00302	0.00401	0.00498	0.00617	0.00617
2109.78	-0.00743	-0.0062	-0.00502	-0.00502	-0.00502	-0.00502	-0.000266975	0.000914707	0.00187	0.00298	0.00397	0.00493	0.00613	0.00613
2110.74	-0.00748	-0.00626	-0.00507	-0.00507	-0.00507	-0.00507	-0.000313398	0.000863987	0.00182	0.00293	0.00392	0.00487	0.00608	0.00608
2111.71	-0.00753	-0.00632	-0.00513	-0.00513	-0.00513	-0.00513	-0.000364054	0.000810454	0.00177	0.00288	0.00386	0.00482	0.00603	0.00603
2112.67	-0.00759	-0.00638	-0.00518	-0.00518	-0.00518	-0.00518	-0.000417975	0.000755957	0.00173	0.00283	0.00381	0.00477	0.00597	0.00597
2113.64	-0.00765	-0.00644	-0.00523	-0.00523	-0.00523	-0.00523	-0.000473927	0.000702192	0.00168	0.00279	0.00375	0.00473	0.00592	0.00592
2114.6	-0.00771	-0.00649	-0.00527	-0.00527	-0.00527	-0.00527	-0.000530417	0.000650572	0.00165	0.00274	0.0037	0.00469	0.00587	0.00587
2115.56	-0.00776	-0.00654	-0.00531	-0.00531	-0.00531	-0.00531	-0.000585732	0.000602194	0.00161	0.0027	0.00366	0.00465	0.00583	0.00583
2116.53	-0.00782	-0.00658	-0.00534	-0.00534	-0.00534	-0.00534	-0.000638025	0.000557877	0.00158	0.00265	0.00362	0.00462	0.00579	0.00579
2117.49	-0.00787	-0.00661	-0.00537	-0.00537	-0.00537	-0.00537	-0.000685486	0.000518215	0.00155	0.00261	0.0036	0.00459	0.00576	0.00576
2118.46	-0.00791	-0.00664	-0.00539	-0.00539	-0.00539	-0.00539	-0.000726577	0.000483607	0.00152	0.00258	0.00357	0.00457	0.00573	0.00573
2119.42	-0.00795	-0.00667	-0.00541	-0.00541	-0.00541	-0.00541	-0.000760297	0.000454236	0.0015	0.00254	0.00356	0.00454	0.00571	0.00571
2120.38	-0.00799	-0.00669	-0.00543	-0.00543	-0.00543	-0.00543	-0.00078641	0.000430013	0.00147	0.00251	0.00354	0.00452	0.00569	0.00569
2121.35	-0.00802	-0.00671	-0.00546	-0.00546	-0.00546	-0.00546	-0.000805577	0.000410499	0.00144	0.00248	0.00353	0.0045	0.00568	0.00568
2122.31	-0.00804	-0.00673	-0.00548	-0.00548	-0.00548	-0.00548	-0.000819312	0.00039489	0.00142	0.00245	0.00351	0.00448	0.00567	0.00567
2123.28	-0.00806	-0.00675	-0.00551	-0.00551	-0.00551	-0.00551	-0.000829757	0.000382067	0.0014	0.00242	0.00349	0.00446	0.00566	0.00566
2124.24	-0.00808	-0.00677	-0.00554	-0.00554	-0.00554	-0.00554	-0.000839286	0.000370767	0.00138	0.0024	0.00347	0.00445	0.00564	0.00564
2125.2	-0.0081	-0.0068	-0.00558	-0.00558	-0.00558	-0.00558	-0.000850023	0.000359825	0.00136	0.00238	0.00344	0.00443	0.00562	0.00562
2126.17	-0.00813	-0.00682	-0.00562	-0.00562	-0.00562	-0.00562	-0.000863375	0.000348459	0.00134	0.00236	0.00341	0.00441	0.0056	0.0056
2127.13	-0.00815	-0.00685	-0.00565	-0.00565	-0.00565	-0.00565	-0.0008797	0.000336502	0.00133	0.00234	0.00339	0.00439	0.00558	0.00558
2128.1	-0.00818	-0.00688	-0.00569	-0.00569	-0.00569	-0.00569	-0.000898199	0.000324518	0.00132	0.00233	0.00336	0.00437	0.00556	0.00556
2129.06	-0.0082	-0.00691	-0.00571	-0.00571	-0.00571	-0.00571	-0.000917081	0.000313738	0.00131	0.00232	0.00334	0.00436	0.00553	0.00553
2130.03	-0.00823	-0.00693	-0.00574	-0.00574	-0.00574	-0.00574	-0.000933964	0.000305824	0.0013	0.00231	0.00332	0.00434	0.00552	0.00552
2130.99	-0.00825	-0.00694	-0.00575	-0.00575	-0.00575	-0.00575	-0.000946435	0.000302485	0.00129	0.0023	0.00332	0.00434	0.00551	0.00551
2131.95	-0.00827	-0.00696	-0.00576	-0.00576	-0.00576	-0.00576	-0.000952634	0.000305047	0.00129	0.0023	0.00332	0.00434	0.0055	0.0055
2132.92	-0.00828	-0.00696	-0.00576	-0.00576	-0.00576	-0.00576	-0.000951714	0.000314082	0.00129	0.0023	0.00333	0.00434	0.00551	0.00551
2133.88	-0.00828	-0.00696	-0.00576	-0.00576	-0.00576	-0.00576	-0.000944071	0.000329182	0.0013	0.00231	0.00334	0.00435	0.00553	0.00553
2134.85	-0.00828	-0.00695	-0.00575	-0.00575	-0.00575	-0.00575	-0.000931274	0.00034896	0.00131	0.00233	0.00337	0.00437	0.00555	0.00555
2135.81	-0.00828	-0.00695	-0.00574	-0.00574	-0.00574	-0.00574	-0.000915721	0.000371277	0.00132	0.00235	0.0034	0.0044	0.00558	0.00558
2136.78	-0.00828	-0.00694	-0.00574	-0.00574	-0.00574	-0.00574	-0.000900099	0.000393642	0.00133	0.00237	0.00342	0.00442	0.00561	0.00561
2137.74	-0.00828	-0.00693	-0.00573	-0.00573	-0.00573	-0.00573	-0.000886784	0.000413687	0.00134	0.00239	0.00345	0.00444	0.00564	0.00564
2138.7	-0.00828	-0.00693	-0.00573	-0.00573	-0.00573	-0.00573	-0.000877333	0.000429608	0.00136	0.00242	0.00348	0.00446	0.00567	0.00567
2139.67	-0.00829	-0.00693	-0.00573	-0.00573	-0.00573	-0.00573	-0.000872183	0.000440462	0.00137	0.00244	0.0035	0.00447	0.00569	0.00569
2140.63	-0.00829	-0.00693	-0.00573	-0.00573	-0.00573	-0.00573	-0.00087064	0.000446241	0.00137	0.00245	0.00352	0.00448	0.0057	0.0057
2141.6	-0.0083	-0.00694	-0.00573	-0.00573	-0.00573	-0.00573	-0.000871139	0.000447742	0.00138	0.00246	0.00353	0.00449	0.00572	0.00572
2142.56	-0.0083	-0.00695	-0.00573	-0.00573	-0.00573	-0.00573	-0.000871719	0.000446254	0.00139	0.00247	0.00354	0.0045	0.00573	0.00573
2143.53	-0.00831	-0.00695	-0.00574	-0.00574	-0.00574	-0.00574	-0.000870582	0.000443179	0.00139	0.00248	0.00355	0.0045	0.00574	0.00574
2144.49	-0.00831	-0.00696	-0.00574	-0.00574	-0.00574	-0.00574	-0.000866605	0.000439661	0.0014	0.00249	0.00355	0.00451	0.00574	0.00574
2145.45	-0.00831	-0.00696	-0.00573	-0.00573	-0.00573	-0.00573	-0.000859684	0.000436344	0.0014	0.0025	0.00356	0.00452	0.00575	0.00575
2146.42	-0.0083	-0.00696	-0.00574	-0.00574	-0.00574	-0.00574	-0.000850847	0.000433269	0.00141	0.00251	0.00356	0.00453	0.00575	0.00575
2147.38	-0.0083	-0.00697	-0.00574	-0.00574	-0.00574	-0.00574	-0.000842105	0.000429941	0.00142	0.00252	0.00355	0.00454	0.00576	0.00576
2148.35	-0.00831	-0.00697	-0.00574	-0.00574	-0.00574	-0.00574	-0.00083611	0.000425489	0.00142	0.00252	0.00355	0.00455	0.00576	0.00576
2149.31	-0.00831	-0.00698	-0.00575	-0.00575	-0.00575	-0.00575	-0.000835703	0.000418854	0.00142	0.00252	0.00354	0.00456	0.00575	0.00575
2150.28	-0.00833	-0.00699	-0.00576	-0.00576	-0.00576	-0.00576	-0.00084346	0.00040893	0.00142	0.00252	0.00353	0.00455	0.00574	0.00574
2151.24	-0.00835	-0.00701	-0.00578	-0.00578	-0.00578	-0.00578	-0.000861326	0.000394616	0.0014	0.0025	0.00351	0.00454	0.00572	0.00572
2152.2	-0.00838	-0.00704	-0.00581	-0.00581	-0.00581	-0.00581	-0.000890415	0.000374771	0.00139	0.00248	0.00348	0.00452	0.00569	0.00569
2153.17	-0.00842	-0.00708	-0.00584	-0.00584	-0.00584	-0.00584	-0.000930983	0.000348114	0.00136	0.00244	0.00345	0.00448	0.00565	0.00565
2154.13	-0.00846	-0.00712	-0.00588	-0.00588	-0.00588	-0.00588	-0.000982557	0.000313145	0.00132	0.00239	0.00341	0.00444	0.00561	0.00561
2155.1	-0.00852	-0.00717	-0.00592	-0.00592	-0.00592	-0.00592	-0.00104	0.000268152	0.00127	0.00232	0.00336	0.00438	0.00555	0.00555
2156.06	-0.00858	-0.00723	-0.00597	-0.00597	-0.00597	-0.00597	-0.00111	0.000211355	0.00121	0.00224	0.0033	0.00431	0.00548	0.00548
2157.03	-0.00865	-0.0073	-0.00604	-0.00604	-0.00604	-0.00604	-0.00119	0.000141192	0.00114	0.00215	0.00323	0.00423	0.0054	0.0054
2157.99	-0.00872	-0.00738	-0.00611	-0.00611	-0.00611	-0.00611	-0.00128	5.66872e-05	0.00106	0.00206	0.00314	0.00414	0.00531	0.00531
2158.95	-0.00881	-0.00746	-0.00619	-0.00619	-0.00619	-0.00619	-0.00137	-4.21805e-05	0.000972389	0.00195	0.00304	0.00403	0.00521	0.00521
2159.92	-0.00889	-0.00754	-0.00628	-0.00628	-0.00628	-0.00628	-0.00146	-0.000154223	0.000870593	0.00184	0.00294	0.00392	0.00511	0.00511
2160.88	-0.00899	-0.00763	-0.00637	-0.00637	-0.00637	-0.00637	-0.00156	-0.000276993	0.000759753	0.00173	0.00282	0.0038	0.00499	0.00499
2161.85	-0.00908	-0.00773	-0.00647	-0.00647	-0.00647	-0.00647	-0.00166	-0.000406985	0.000641579	0.00161	0.00269	0.00368	0.00487	0.00487
2162.81	-0.00918	-0.00782	-0.00658	-0.00658	-0.00658	-0.00658	-0.00177	-0.000540071	0.000518114	0.00149	0.00257	0.00355	0.00475	0.00475
2163.78	-0.00927	-0.00792	-0.00668	-0.00668	-0.00668	-0.00668	-0.00188	-0.000672085	0.00039152	0.00138	0.00243	0.00342	0.00462	0.00462
2164.74	-0.00937	-0.00802	-0.00678	-0.00678	-0.00678	-0.00678	-0.00199	-0.000799443	0.000263858	0.00126	0.0023	0.00329	0.00448	0.00448
2165.7	-0.00946	-0.00811	-0.00688	-0.00688	-0.00688	-0.00688	-0.0021	-0.000919654	0.000136897	0.00114	0.00217	0.00317	0.00435	0.00435
2166.67	-0.00954	-0.00821	-0.00698	-0.00698	-0.00698	-0.00698	-0.00222	-0.00103	1.2011e-05	0.00103	0.00205	0.00306	0.00423	0.00423
2167.63	-0.00963	-0.0083	-0.00708	-0.00708	-0.00708	-0.00708	-0.00233	-0.00114	-0.000109844	0.000912872	0.00193	0.00295	0.0041	0.0041
2168.6	-0.00971	-0.0084	-0.00717	-0.00717	-0.00717	-0.00717	-0.00245	-0.00123	-0.000228065	0.0008016	0.00181	0.00284	0.00398	0.00398
2169.56	-0.00979	-0.00849	-0.00727	-0.00727	-0.00727	-0.00727	-0.00256	-0.00133	-0.000342306	0.00069217	0.0017	0.00274	0.00387	0.00387
2170.53	-0.00987	-0.00858	-0.00736	-0.00736	-0.00736	-0.00736	-0.00267	-0.00142	-0.000452391	0.000584464	0.0016	0.00264	0.00375	0.00375
2171.49	-0.00995	-0.00867	-0.00745	-0.00745	-0.00745	-0.00745	-0.00278	-0.00151	-0.000558271	0.000478332	0.00149	0.00253	0.00365	0.00365
2172.45	-0.01003	-0.00875	-0.00755	-0.00755	-0.00755	-0.00755	-0.00288	-0.0016	-0.00066006	0.0003736	0.00139	0.00243	0.00354	0.00354
2173.42	-0.01011	-0.00883	-0.00764	-0.00764	-0.00764	-0.00764	-0.00298	-0.00169	-0.000758105	0.000270052	0.00129	0.00233	0.00343	0.00343
2174.38	-0.01019	-0.00891	-0.00773	-0.00773	-0.00773	-0.00773	-0.00308	-0.00179	-0.000853084	0.00016738	0.0012	0.00223	0.00333	0.00333
2175.35	-0.01026	-0.00899	-0.00782	-0.00782	-0.00782	-0.00782	-0.00317	-0.00189	-0.000946063	6.51437e-05	0.0011	0.00212	0.00323	0.00323
2176.31	-0.01034	-0.00907	-0.0079	-0.0079	-0.0079	-0.0079	-0.00326	-0.00199	-0.00104	-3.72626e-05	0.00101	0.00202	0.00312	0.00312
2177.28	-0.01042	-0.00915	-0.00798	-0.00798	-0.00798	-0.00798	-0.00334	-0.00209	-0.00113	-0.000140592	0.000912136	0.00192	0.00302	0.00302
2178.24	-0.01049	-0.00922	-0.00807	-0.00807	-0.00807	-0.00807	-0.00343	-0.00219	-0.00123	-0.000245678	0.000813525	0.00181	0.00291	0.00291
2179.2	-0.01057	-0.0093	-0.00815	-0.00815	-0.00815	-0.00815	-0.00352	-0.0023	-0.00133	-0.000353315	0.000711123	0.0017	0.0028	0.0028
2180.17	-0.01066	-0.00939	-0.00824	-0.00824	-0.00824	-0.00824	-0.00362	-0.00241	-0.00143	-0.000464118	0.000603768	0.00159	0.00268	0.00268
2181.13	-0.01075	-0.00948	-0.00833	-0.00833	-0.00833	-0.00833	-0.00372	-0.00252	-0.00154	-0.000578361	0.000490776	0.00148	0.00257	0.00257
2182.1	-0.01085	-0.00958	-0.00842	-0.00842	-0.00842	-0.00842	-0.00383	-0.00263	-0.00166	-0.000695855	0.000372183	0.00136	0.00245	0.00245
2183.06	-0.01094	-0.00968	-0.00852	-0.00852	-0.00852	-0.00852	-0.00394	-0.00275	-0.00178	-0.00081587	0.000248882	0.00123	0.00232	0.00232
2184.03	-0.01104	-0.00979	-0.00863	-0.00863	-0.00863	-0.00863	-0.00406	-0.00287	-0.0019	-0.000937125	0.000122629	0.0011	0.0022	0.0022
2184.99	-0.01115	-0.00989	-0.00874	-0.00874	-0.00874	-0.00874	-0.00418	-0.00299	-0.00202	-0.00106	-4.09514e-06	0.000970315	0.00207	0.00207
2185.95	-0.01124	-0.00999	-0.00884	-0.00884	-0.00884	-0.00884	-0.00429	-0.00311	-0.00213	-0.00118	-0.000128338	0.000841686	0.00195	0.00195
2186.92	-0.01134	-0.01009	-0.00894	-0.00894	-0.00894	-0.00894	-0.00441	-0.00322	-0.00224	-0.00129	-0.000247014	0.000718385	0.00183	0.00183
2187.88	-0.01142	-0.01018	-0.00904	-0.00904	-0.00904	-0.00904	-0.00451	-0.00332	-0.00235	-0.00139	-0.000357245	0.000604023	0.00172	0.00172
2188.85	-0.0115	-0.01026	-0.00912	-0.00912	-0.00912	-0.00912	-0.00461	-0.00342	-0.00244	-0.00149	-0.000456652	0.000501839	0.00162	0.00162
2189.81	-0.01156	-0.01033	-0.0092	-0.0092	-0.0092	-0.0092	-0.00469	-0.00351	-0.00253	-0.00158	-0.000543537	0.000414348	0.00153	0.00153
2190.77	-0.01161	-0.01039	-0.00926	-0.00926	-0.00926	-0.00926	-0.00477	-0.00358	-0.00261	-0.00165	-0.000616948	0.000343119	0.00145	0.00145
2191.74	-0.01166	-0.01044	-0.00932	-0.00932	-0.00932	-0.00932	-0.00482	-0.00364	-0.00267	-0.00171	-0.000676615	0.000288706	0.00139	0.00139
2192.7	-0.01169	-0.01048	-0.00936	-0.00936	-0.00936	-0.00936	-0.00487	-0.00369	-0.00272	-0.00175	-0.000722796	0.000250737	0.00135	0.00135
2193.67	-0.01172	-0.0105	-0.00938	-0.00938	-0.00938	-0.00938	-0.0049	-0.00372	-0.00275	-0.00178	-0.000756068	0.000228125	0.00131	0.00131
2194.63	-0.01173	-0.01052	-0.0094	-0.0094	-0.0094	-0.0094	-0.00492	-0.00374	-0.00277	-0.0018	-0.000777112	0.000219354	0.0013	0.0013
2195.6	-0.01174	-0.01052	-0.0094	-0.0094	-0.0094	-0.0094	-0.00493	-0.00375	-0.00278	-0.00181	-0.000786542	0.000222777	0.00129	0.00129
2196.56	-0.01175	-0.01051	-0.00939	-0.00939	-0.00939	-0.00939	-0.00492	-0.00374	-0.00277	-0.00181	-0.000784798	0.00023687	0.0013	0.0013
2197.52	-0.01174	-0.0105	-0.00938	-0.00938	-0.00938	-0.00938	-0.0049	-0.00373	-0.00275	-0.00179	-0.00077212	0.000260424	0.00131	0.00131
2198.49	-0.01173	-0.01048	-0.00935	-0.00935	-0.00935	-0.00935	-0.00488	-0.0037	-0.00271	-0.00177	-0.000748592	0.000292613	0.00134	0.00134
2199.45	-0.01171	-0.01046	-0.00932	-0.00932	-0.00932	-0.00932	-0.00484	-0.00367	-0.00267	-0.00174	-0.000714251	0.000332968	0.00138	0.00138
2200.42	-0.01168	-0.01042	-0.00928	-0.00928	-0.00928	-0.00928	-0.00479	-0.00363	-0.00262	-0.00169	-0.000669224	0.000381254	0.00143	0.00143
2201.38	-0.01164	-0.01038	-0.00923	-0.00923	-0.00923	-0.00923	-0.00473	-0.00357	-0.00256	-0.00164	-0.000613858	0.000437296	0.00149	0.00149
2202.34	-0.0116	-0.01034	-0.00917	-0.00917	-0.00917	-0.00917	-0.00467	-0.00351	-0.0025	-0.00157	-0.000548842	0.000500772	0.00156	0.00156
2203.31	-0.01155	-0.01028	-0.00911	-0.00911	-0.00911	-0.00911	-0.0046	-0.00344	-0.00243	-0.00149	-0.000475264	0.000571047	0.00164	0.00164
2204.27	-0.0115	-0.01022	-0.00905	-0.00905	-0.00905	-0.00905	-0.00452	-0.00336	-0.00236	-0.00141	-0.000394623	0.000647057	0.00173	0.00173
2205.24	-0.01144	-0.01016	-0.00899	-0.00899	-0.00899	-0.00899	-0.00445	-0.00328	-0.00228	-0.00132	-0.000308772	0.000727297	0.00182	0.00182
2206.2	-0.01139	-0.01008	-0.00892	-0.00892	-0.00892	-0.00892	-0.00436	-0.00319	-0.0022	-0.00122	-0.000219811	0.000809886	0.00191	0.00191
2207.17	-0.01133	-0.01001	-0.00885	-0.00885	-0.00885	-0.00885	-0.00428	-0.00311	-0.00212	-0.00113	-0.000129951	0.000892737	0.00201	0.00201
2208.13	-0.01128	-0.00994	-0.00879	-0.00879	-0.00879	-0.00879	-0.0042	-0.00302	-0.00204	-0.00104	-4.13673e-05	0.000973755	0.0021	0.0021
2209.09	-0.01123	-0.00987	-0.00873	-0.00873	-0.00873	-0.00873	-0.00413	-0.00295	-0.00196	-0.000959907	4.39301e-05	0.00105	0.00218	0.00218
2210.06	-0.01119	-0.00981	-0.00868	-0.00868	-0.00868	-0.00868	-0.00406	-0.00288	-0.00188	-0.000888135	0.000124182	0.00112	0.00225	0.00225
2211.02	-0.01115	-0.00976	-0.00862	-0.00862	-0.00862	-0.00862	-0.004	-0.00282	-0.00181	-0.000826904	0.000197917	0.00119	0.00232	0.00232
2211.99	-0.01111	-0.00971	-0.00858	-0.00858	-0.00858	-0.00858	-0.00395	-0.00277	-0.00175	-0.000776103	0.000263934	0.00125	0.00238	0.00238
2212.95	-0.01108	-0.00968	-0.00854	-0.00854	-0.00854	-0.00854	-0.00391	-0.00273	-0.0017	-0.000734721	0.000321266	0.0013	0.00243	0.00243
2213.92	-0.01105	-0.00966	-0.0085	-0.0085	-0.0085	-0.0085	-0.00387	-0.0027	-0.00166	-0.00070123	0.000369122	0.00134	0.00247	0.00247
2214.88	-0.01103	-0.00965	-0.00847	-0.00847	-0.00847	-0.00847	-0.00385	-0.00268	-0.00163	-0.000674046	0.000406864	0.00138	0.00251	0.00251
2215.84	-0.011	-0.00964	-0.00845	-0.00845	-0.00845	-0.00845	-0.00383	-0.00266	-0.00161	-0.000651941	0.000434022	0.00141	0.00253	0.00253
2216.81	-0.01099	-0.00964	-0.00843	-0.00843	-0.00843	-0.00843	-0.00382	-0.00265	-0.0016	-0.000634324	0.000450358	0.00144	0.00256	0.00256
2217.77	-0.01098	-0.00964	-0.00842	-0.00842	-0.00842	-0.00842	-0.00382	-0.00263	-0.00159	-0.000621334	0.000455963	0.00145	0.00257	0.00257
2218.74	-0.01098	-0.00964	-0.00841	-0.00841	-0.00841	-0.00841	-0.00382	-0.00262	-0.00159	-0.000613737	0.000451355	0.00146	0.00258	0.00258
2219.7	-0.01098	-0.00964	-0.00841	-0.00841	-0.00841	-0.00841	-0.00383	-0.00261	-0.0016	-0.000612678	0.000437527	0.00146	0.00258	0.00258
2220.67	-0.01099	-0.00965	-0.00842	-0.00842	-0.00842	-0.00842	-0.00383	-0.00261	-0.00161	-0.000619359	0.000415925	0.00145	0.00257	0.00257
2221.63	-0.01101	-0.00966	-0.00844	-0.00844	-0.00844	-0.00844	-0.00384	-0.00262	-0.00163	-0.000634732	0.000388315	0.00143	0.00255	0.00255
2222.59	-0.01103	-0.00968	-0.00846	-0.00846	-0.00846	-0.00846	-0.00386	-0.00263	-0.00166	-0.000659287	0.000356552	0.00141	0.00253	0.00253
2223.56	-0.01105	-0.00971	-0.00849	-0.00849	-0.00849	-0.00849	-0.00388	-0.00265	-0.00169	-0.000692959	0.000322291	0.00138	0.00249	0.00249
2224.52	-0.01109	-0.00974	-0.00853	-0.00853	-0.00853	-0.00853	-0.0039	-0.00268	-0.00173	-0.000735156	0.000286701	0.00134	0.00246	0.00246
2225.49	-0.01112	-0.00978	-0.00857	-0.00857	-0.00857	-0.00857	-0.00393	-0.00273	-0.00178	-0.000784891	0.000250248	0.0013	0.00241	0.00241
2226.45	-0.01116	-0.00982	-0.00861	-0.00861	-0.00861	-0.00861	-0.00396	-0.00277	-0.00183	-0.000840939	0.000212609	0.00125	0.00236	0.00236
2227.42	-0.01121	-0.00987	-0.00866	-0.00866	-0.00866	-0.00866	-0.004	-0.00283	-0.00189	-0.000901997	0.000172746	0.00121	0.0023	0.0023
2228.38	-0.01126	-0.00993	-0.00872	-0.00872	-0.00872	-0.00872	-0.00405	-0.00289	-0.00195	-0.000966805	0.000129146	0.00116	0.00223	0.00223
2229.34	-0.01132	-0.00999	-0.00877	-0.00877	-0.00877	-0.00877	-0.00411	-0.00295	-0.00201	-0.00103	8.01666e-05	0.0011	0.00217	0.00217
2230.31	-0.01137	-0.01005	-0.00883	-0.00883	-0.00883	-0.00883	-0.00418	-0.00302	-0.00208	-0.0011	2.44131e-05	0.00105	0.00209	0.00209
2231.27	-0.01143	-0.01011	-0.00889	-0.00889	-0.00889	-0.00889	-0.00425	-0.00309	-0.00215	-0.00117	-3.89429e-05	0.000984971	0.00202	0.00202
2232.24	-0.0115	-0.01018	-0.00896	-0.00896	-0.00896	-0.00896	-0.00433	-0.00316	-0.00221	-0.00124	-0.00010997	0.000918223	0.00194	0.00194
2233.2	-0.01156	-0.01024	-0.00903	-0.00903	-0.00903	-0.00903	-0.00442	-0.00324	-0.00229	-0.00131	-0.000187966	0.000845543	0.00186	0.00186
2234.17	-0.01162	-0.0103	-0.0091	-0.0091	-0.0091	-0.0091	-0.0045	-0.00332	-0.00236	-0.00138	-0.000271617	0.00076665	0.00177	0.00177
2235.13	-0.01169	-0.01036	-0.00917	-0.00917	-0.00917	-0.00917	-0.00459	-0.00341	-0.00243	-0.00145	-0.000359286	0.000681656	0.00169	0.00169
2236.09	-0.01176	-0.01043	-0.00925	-0.00925	-0.00925	-0.00925	-0.00468	-0.0035	-0.00251	-0.00153	-0.00044935	0.000591073	0.00161	0.00161
2237.06	-0.01183	-0.0105	-0.00933	-0.00933	-0.00933	-0.00933	-0.00477	-0.00359	-0.0026	-0.0016	-0.000540501	0.000495769	0.00153	0.00153
2238.02	-0.01191	-0.01057	-0.00941	-0.00941	-0.00941	-0.00941	-0.00486	-0.00368	-0.00269	-0.00168	-0.00063194	0.000396869	0.00145	0.00145
2238.99	-0.01199	-0.01065	-0.00949	-0.00949	-0.00949	-0.00949	-0.00496	-0.00378	-0.00278	-0.00176	-0.000723419	0.000295635	0.00137	0.00137
2239.95	-0.01208	-0.01073	-0.00957	-0.00957	-0.00957	-0.00957	-0.00505	-0.00387	-0.00288	-0.00185	-0.000815125	0.000193336	0.00128	0.00128
2240.91	-0.01217	-0.01082	-0.00965	-0.00965	-0.00965	-0.00965	-0.00514	-0.00396	-0.00299	-0.00193	-0.00090747	9.1111e-05	0.00119	0.00119
2241.88	-0.01226	-0.01092	-0.00973	-0.00973	-0.00973	-0.00973	-0.00524	-0.00405	-0.0031	-0.00203	-0.001	-1.01313e-05	0.0011	0.0011
2242.84	-0.01236	-0.01101	-0.00981	-0.00981	-0.00981	-0.00981	-0.00534	-0.00413	-0.0032	-0.00212	-0.0011	-0.000109784	0.000998501	0.000998501
2243.81	-0.01245	-0.01111	-0.0099	-0.0099	-0.0099	-0.0099	-0.00543	-0.00422	-0.00331	-0.00221	-0.00119	-0.000207543	0.000897548	0.000897548
2244.77	-0.01254	-0.01121	-0.00998	-0.00998	-0.00998	-0.00998	-0.00553	-0.0043	-0.00342	-0.00231	-0.00129	-0.000303345	0.000794118	0.000794118
2245.74	-0.01263	-0.0113	-0.01006	-0.01006	-0.01006	-0.01006	-0.00562	-0.00439	-0.00351	-0.0024	-0.00138	-0.000397246	0.000689554	0.000689554
2246.7	-0.01271	-0.01139	-0.01015	-0.01015	-0.01015	-0.01015	-0.0057	-0.00447	-0.00361	-0.00248	-0.00147	-0.000489254	0.000585521	0.000585521
2247.66	-0.01279	-0.01148	-0.01023	-0.01023	-0.01023	-0.01023	-0.00579	-0.00456	-0.00369	-0.00256	-0.00156	-0.000579168	0.000483897	0.000483897
2248.63	-0.01287	-0.01156	-0.01031	-0.01031	-0.01031	-0.01031	-0.00586	-0.00465	-0.00377	-0.00264	-0.00164	-0.000666462	0.000386614	0.000386614
2249.59	-0.01294	-0.01164	-0.01039	-0.01039	-0.01039	-0.01039	-0.00593	-0.00473	-0.00385	-0.00272	-0.00171	-0.000750264	0.000295483	0.000295483
2250.56	-0.013	-0.01171	-0.01046	-0.01046	-0.01046	-0.01046	-0.006	-0.00482	-0.00391	-0.00279	-0.00177	-0.00082946	0.000212	0.000212
2251.52	-0.01306	-0.01178	-0.01053	-0.01053	-0.01053	-0.01053	-0.00606	-0.0049	-0.00398	-0.00287	-0.00183	-0.000902902	0.000137146	0.000137146
2252.49	-0.01312	-0.01184	-0.0106	-0.0106	-0.0106	-0.0106	-0.00612	-0.00497	-0.00403	-0.00294	-0.00189	-0.000969706	7.1214e-05	7.1214e-05
2253.45	-0.01317	-0.01189	-0.01066	-0.01066	-0.01066	-0.01066	-0.00617	-0.00503	-0.00409	-0.003	-0.00193	-0.00103	1.37044e-05	1.37044e-05
2254.41	-0.01321	-0.01194	-0.01071	-0.01071	-0.01071	-0.01071	-0.00622	-0.00508	-0.00413	-0.00307	-0.00198	-0.00108	-3.66892e-05	-3.66892e-05
2255.38	-0.01325	-0.01198	-0.01076	-0.01076	-0.01076	-0.01076	-0.00627	-0.00513	-0.00418	-0.00313	-0.00202	-0.00113	-8.19578e-05	-8.19578e-05
2256.34	-0.01329	-0.01202	-0.01081	-0.01081	-0.01081	-0.01081	-0.00632	-0.00517	-0.00423	-0.00318	-0.00206	-0.00118	-0.000124545	-0.000124545
2257.31	-0.01333	-0.01206	-0.01085	-0.01085	-0.01085	-0.01085	-0.00637	-0.0052	-0.00427	-0.00324	-0.00211	-0.00122	-0.000167025	-0.000167025
2258.27	-0.01337	-0.0121	-0.01089	-0.01089	-0.01089	-0.01089	-0.00642	-0.00524	-0.00432	-0.00329	-0.00216	-0.00127	-0.000211749	-0.000211749
2259.24	-0.01341	-0.01214	-0.01094	-0.01094	-0.01094	-0.01094	-0.00646	-0.00528	-0.00437	-0.00334	-0.00221	-0.00132	-0.000260543	-0.000260543
2260.2	-0.01346	-0.01219	-0.01099	-0.01099	-0.01099	-0.01099	-0.00651	-0.00532	-0.00442	-0.00339	-0.00227	-0.00137	-0.000314508	-0.000314508
2261.16	-0.01352	-0.01225	-0.01105	-0.01105	-0.01105	-0.01105	-0.00657	-0.00537	-0.00448	-0.00344	-0.00234	-0.00144	-0.000373984	-0.000373984
2262.13	-0.01358	-0.01231	-0.01112	-0.01112	-0.01112	-0.01112	-0.00662	-0.00543	-0.00454	-0.00349	-0.00241	-0.0015	-0.000438674	-0.000438674
2263.09	-0.01365	-0.01238	-0.01119	-0.01119	-0.01119	-0.01119	-0.00668	-0.0055	-0.00461	-0.00355	-0.00248	-0.00158	-0.00050788	-0.00050788
2264.06	-0.01372	-0.01246	-0.01127	-0.01127	-0.01127	-0.01127	-0.00674	-0.00558	-0.00468	-0.00362	-0.00255	-0.00165	-0.000580805	-0.000580805
2265.02	-0.0138	-0.01253	-0.01135	-0.01135	-0.01135	-0.01135	-0.0068	-0.00566	-0.00476	-0.00369	-0.00263	-0.00173	-0.000656812	-0.000656812
2265.99	-0.01388	-0.01262	-0.01144	-0.01144	-0.01144	-0.01144	-0.00687	-0.00575	-0.00484	-0.00377	-0.00271	-0.00181	-0.000735591	-0.000735591
2266.95	-0.01396	-0.0127	-0.01153	-0.01153	-0.01153	-0.01153	-0.00695	-0.00584	-0.00492	-0.00386	-0.0028	-0.00189	-0.000817176	-0.000817176
2267.91	-0.01405	-0.01278	-0.01162	-0.01162	-0.01162	-0.01162	-0.00703	-0.00594	-0.00501	-0.00395	-0.00288	-0.00198	-0.000901824	-0.000901824
2268.88	-0.01413	-0.01286	-0.01171	-0.01171	-0.01171	-0.01171	-0.00711	-0.00604	-0.0051	-0.00404	-0.00297	-0.00206	-0.0009898	-0.0009898
2269.84	-0.01421	-0.01294	-0.0118	-0.0118	-0.0118	-0.0118	-0.0072	-0.00614	-0.00519	-0.00414	-0.00306	-0.00215	-0.00108	-0.00108
2270.81	-0.01429	-0.01303	-0.0119	-0.0119	-0.0119	-0.0119	-0.0073	-0.00625	-0.00529	-0.00424	-0.00315	-0.00224	-0.00118	-0.00118
2271.77	-0.01438	-0.01311	-0.01199	-0.01199	-0.01199	-0.01199	-0.0074	-0.00635	-0.00538	-0.00434	-0.00324	-0.00234	-0.00127	-0.00127
2272.74	-0.01446	-0.01319	-0.01208	-0.01208	-0.01208	-0.01208	-0.0075	-0.00645	-0.00548	-0.00444	-0.00333	-0.00243	-0.00137	-0.00137
2273.7	-0.01454	-0.01327	-0.01217	-0.01217	-0.01217	-0.01217	-0.0076	-0.00654	-0.00558	-0.00453	-0.00342	-0.00253	-0.00147	-0.00147
2274.66	-0.01463	-0.01335	-0.01225	-0.01225	-0.01225	-0.01225	-0.0077	-0.00663	-0.00567	-0.00461	-0.00352	-0.00262	-0.00156	-0.00156
2275.63	-0.01471	-0.01343	-0.01233	-0.01233	-0.01233	-0.01233	-0.00779	-0.00671	-0.00576	-0.00469	-0.00361	-0.00272	-0.00166	-0.00166
2276.59	-0.01479	-0.01351	-0.01241	-0.01241	-0.01241	-0.01241	-0.00788	-0.00679	-0.00585	-0.00476	-0.00369	-0.0028	-0.00174	-0.00174
2277.56	-0.01486	-0.01358	-0.01249	-0.01249	-0.01249	-0.01249	-0.00797	-0.00686	-0.00594	-0.00483	-0.00378	-0.00289	-0.00183	-0.00183
2278.52	-0.01493	-0.01366	-0.01256	-0.01256	-0.01256	-0.01256	-0.00804	-0.00693	-0.00602	-0.00489	-0.00386	-0.00297	-0.00191	-0.00191
2279.49	-0.015	-0.01373	-0.01264	-0.01264	-0.01264	-0.01264	-0.00812	-0.007	-0.0061	-0.00496	-0.00394	-0.00305	-0.00199	-0.00199
2280.45	-0.01506	-0.0138	-0.01271	-0.01271	-0.01271	-0.01271	-0.00819	-0.00707	-0.00618	-0.00502	-0.00402	-0.00313	-0.00207	-0.00207
2281.41	-0.01511	-0.01387	-0.01278	-0.01278	-0.01278	-0.01278	-0.00825	-0.00714	-0.00625	-0.00509	-0.0041	-0.00321	-0.00214	-0.00214
2282.38	-0.01517	-0.01394	-0.01284	-0.01284	-0.01284	-0.01284	-0.00831	-0.00722	-0.00632	-0.00516	-0.00418	-0.00329	-0.00221	-0.00221
2283.34	-0.01522	-0.01401	-0.01291	-0.01291	-0.01291	-0.01291	-0.00838	-0.00729	-0.00639	-0.00523	-0.00425	-0.00336	-0.00229	-0.00229
2284.31	-0.01527	-0.01408	-0.01297	-0.01297	-0.01297	-0.01297	-0.00844	-0.00736	-0.00645	-0.0053	-0.00432	-0.00344	-0.00236	-0.00236
2285.27	-0.01531	-0.01414	-0.01303	-0.01303	-0.01303	-0.01303	-0.0085	-0.00743	-0.0065	-0.00537	-0.00438	-0.00351	-0.00243	-0.00243
2286.24	-0.01536	-0.01419	-0.01309	-0.01309	-0.01309	-0.01309	-0.00855	-0.0075	-0.00656	-0.00543	-0.00444	-0.00357	-0.0025	-0.0025
2287.2	-0.0154	-0.01424	-0.01314	-0.01314	-0.01314	-0.01314	-0.00861	-0.00756	-0.00661	-0.00549	-0.0045	-0.00364	-0.00257	-0.00257
2288.16	-0.01544	-0.01428	-0.0132	-0.0132	-0.0132	-0.0132	-0.00866	-0.00761	-0.00665	-0.00554	-0.00455	-0.0037	-0.00264	-0.00264
2289.13	-0.01548	-0.01432	-0.01325	-0.01325	-0.01325	-0.01325	-0.0087	-0.00766	-0.0067	-0.00559	-0.0046	-0.00376	-0.00272	-0.00272
2290.09	-0.01552	-0.01435	-0.0133	-0.0133	-0.0133	-0.0133	-0.00874	-0.0077	-0.00674	-0.00562	-0.00465	-0.00382	-0.00279	-0.00279
2291.06	-0.01555	-0.01437	-0.01336	-0.01336	-0.01336	-0.01336	-0.00878	-0.00773	-0.00678	-0.00566	-0.00469	-0.00387	-0.00286	-0.00286
2292.02	-0.01558	-0.0144	-0.0134	-0.0134	-0.0134	-0.0134	-0.00881	-0.00777	-0.00681	-0.00568	-0.00474	-0.00392	-0.00293	-0.00293
2292.99	-0.0156	-0.01442	-0.01345	-0.01345	-0.01345	-0.01345	-0.00884	-0.00779	-0.00685	-0.0057	-0.00478	-0.00397	-0.003	-0.003
2293.95	-0.01562	-0.01445	-0.01349	-0.01349	-0.01349	-0.01349	-0.00887	-0.00782	-0.00688	-0.00572	-0.00482	-0.00401	-0.00306	-0.00306
2294.91	-0.01564	-0.01448	-0.01352	-0.01352	-0.01352	-0.01352	-0.00889	-0.00784	-0.00691	-0.00573	-0.00485	-0.00406	-0.00313	-0.00313
2295.88	-0.01566	-0.01452	-0.01356	-0.01356	-0.01356	-0.01356	-0.00892	-0.00787	-0.00693	-0.00574	-0.00489	-0.0041	-0.0032	-0.0032
2296.84	-0.01567	-0.01455	-0.01359	-0.01359	-0.01359	-0.01359	-0.00895	-0.00789	-0.00696	-0.00575	-0.00493	-0.00414	-0.00327	-0.00327
2297.81	-0.01569	-0.01459	-0.01362	-0.01362	-0.01362	-0.01362	-0.00898	-0.00792	-0.00699	-0.00577	-0.00497	-0.00419	-0.00334	-0.00334
2298.77	-0.0157	-0.01462	-0.01365	-0.01365	-0.01365	-0.01365	-0.00902	-0.00794	-0.00702	-0.0058	-0.00502	-0.00424	-0.00342	-0.00342
2299.74	-0.01571	-0.01466	-0.01368	-0.01368	-0.01368	-0.01368	-0.00906	-0.00797	-0.00705	-0.00583	-0.00508	-0.0043	-0.0035	-0.0035
2300.7	-0.01573	-0.01468	-0.01371	-0.01371	-0.01371	-0.01371	-0.0091	-0.00799	-0.00708	-0.00587	-0.00513	-0.00435	-0.00358	-0.00358
2301.66	-0.01573	-0.0147	-0.01374	-0.01374	-0.01374	-0.01374	-0.00913	-0.00801	-0.0071	-0.0059	-0.00518	-0.0044	-0.00366	-0.00366
2302.63	-0.01573	-0.0147	-0.01377	-0.01377	-0.01377	-0.01377	-0.00915	-0.00803	-0.00712	-0.00592	-0.00523	-0.00444	-0.00372	-0.00372
2303.59	-0.01573	-0.0147	-0.0138	-0.0138	-0.0138	-0.0138	-0.00917	-0.00803	-0.00712	-0.00593	-0.00526	-0.00447	-0.00377	-0.00377
2304.56	-0.01571	-0.01469	-0.01382	-0.01382	-0.01382	-0.01382	-0.00916	-0.00803	-0.00711	-0.00591	-0.00528	-0.00449	-0.0038	-0.0038
2305.52	-0.01569	-0.01466	-0.01383	-0.01383	-0.01383	-0.01383	-0.00915	-0.00801	-0.00708	-0.00588	-0.00529	-0.0045	-0.00382	-0.00382
2306.48	-0.01565	-0.01463	-0.01383	-0.01383	-0.01383	-0.01383	-0.00911	-0.00798	-0.00704	-0.00583	-0.00527	-0.00449	-0.00383	-0.00383
2307.45	-0.01562	-0.01459	-0.01383	-0.01383	-0.01383	-0.01383	-0.00907	-0.00795	-0.00699	-0.00576	-0.00525	-0.00447	-0.00383	-0.00383
2308.41	-0.01558	-0.01455	-0.01381	-0.01381	-0.01381	-0.01381	-0.00902	-0.00791	-0.00693	-0.00569	-0.00522	-0.00444	-0.00383	-0.00383
2309.38	-0.01554	-0.01451	-0.0138	-0.0138	-0.0138	-0.0138	-0.00896	-0.00786	-0.00688	-0.00562	-0.00519	-0.00441	-0.00382	-0.00382
2310.34	-0.0155	-0.01447	-0.01377	-0.01377	-0.01377	-0.01377	-0.00891	-0.00782	-0.00683	-0.00556	-0.00515	-0.00438	-0.00382	-0.00382
2311.31	-0.01546	-0.01442	-0.01373	-0.01373	-0.01373	-0.01373	-0.00886	-0.00778	-0.00678	-0.0055	-0.00512	-0.00435	-0.00382	-0.00382
2312.27	-0.01542	-0.01437	-0.01369	-0.01369	-0.01369	-0.01369	-0.00881	-0.00774	-0.00674	-0.00546	-0.00509	-0.00432	-0.00383	-0.00383
2313.23	-0.01537	-0.0143	-0.01363	-0.01363	-0.01363	-0.01363	-0.00877	-0.0077	-0.0067	-0.00543	-0.00505	-0.00429	-0.00384	-0.00384
2314.2	-0.01531	-0.01423	-0.01357	-0.01357	-0.01357	-0.01357	-0.00872	-0.00765	-0.00667	-0.0054	-0.00501	-0.00425	-0.00386	-0.00386
2315.16	-0.01523	-0.01415	-0.01349	-0.01349	-0.01349	-0.01349	-0.00867	-0.00759	-0.00662	-0.00537	-0.00496	-0.0042	-0.00387	-0.00387
2316.13	-0.01514	-0.01406	-0.0134	-0.0134	-0.0134	-0.0134	-0.00861	-0.00752	-0.00656	-0.00533	-0.0049	-0.00414	-0.00387	-0.00387
2317.09	-0.01504	-0.01395	-0.0133	-0.0133	-0.0133	-0.0133	-0.00853	-0.00744	-0.00649	-0.00527	-0.00483	-0.00406	-0.00388	-0.00388
2318.05	-0.01492	-0.01385	-0.0132	-0.0132	-0.0132	-0.0132	-0.00845	-0.00735	-0.0064	-0.0052	-0.00474	-0.00398	-0.00387	-0.00387
2319.02	-0.01479	-0.01373	-0.0131	-0.0131	-0.0131	-0.0131	-0.00835	-0.00725	-0.00629	-0.00512	-0.00465	-0.00388	-0.00386	-0.00386
2319.98	-0.01465	-0.01361	-0.013	-0.013	-0.013	-0.013	-0.00824	-0.00714	-0.00616	-0.00501	-0.00454	-0.00377	-0.00384	-0.00384
2320.95	-0.01451	-0.01349	-0.0129	-0.0129	-0.0129	-0.0129	-0.00813	-0.00702	-0.00601	-0.00489	-0.00442	-0.00366	-0.00381	-0.00381
2321.91	-0.01436	-0.01337	-0.01279	-0.01279	-0.01279	-0.01279	-0.00801	-0.00689	-0.00585	-0.00474	-0.00429	-0.00353	-0.00376	-0.00376
2322.88	-0.01422	-0.01323	-0.01268	-0.01268	-0.01268	-0.01268	-0.00789	-0.00675	-0.00568	-0.00459	-0.00414	-0.0034	-0.00369	-0.00369
2323.84	-0.01407	-0.0131	-0.01256	-0.01256	-0.01256	-0.01256	-0.00776	-0.0066	-0.0055	-0.00441	-0.00399	-0.00325	-0.00361	-0.00361
2324.8	-0.01392	-0.01295	-0.01242	-0.01242	-0.01242	-0.01242	-0.00763	-0.00645	-0.00532	-0.00423	-0.00382	-0.0031	-0.00351	-0.00351
2325.77	-0.01377	-0.01281	-0.01228	-0.01228	-0.01228	-0.01228	-0.0075	-0.00629	-0.00513	-0.00403	-0.00365	-0.00295	-0.0034	-0.0034
2326.73	-0.01362	-0.01266	-0.01212	-0.01212	-0.01212	-0.01212	-0.00737	-0.00614	-0.00495	-0.00384	-0.00347	-0.00279	-0.00327	-0.00327
2327.7	-0.01348	-0.01253	-0.01197	-0.01197	-0.01197	-0.01197	-0.00725	-0.00599	-0.00478	-0.00366	-0.0033	-0.00264	-0.00315	-0.00315
2328.66	-0.01335	-0.01241	-0.01183	-0.01183	-0.01183	-0.01183	-0.00713	-0.00586	-0.00462	-0.0035	-0.00315	-0.0025	-0.00303	-0.00303
2329.63	-0.01323	-0.0123	-0.0117	-0.0117	-0.0117	-0.0117	-0.00703	-0.00574	-0.00448	-0.00336	-0.00302	-0.00237	-0.00292	-0.00292
2330.59	-0.01312	-0.01222	-0.01158	-0.01158	-0.01158	-0.01158	-0.00695	-0.00564	-0.00437	-0.00325	-0.00291	-0.00226	-0.00282	-0.00282
2331.55	-0.01302	-0.01215	-0.01148	-0.01148	-0.01148	-0.01148	-0.00688	-0.00556	-0.00427	-0.00317	-0.00282	-0.00216	-0.00274	-0.00274
2332.52	-0.01292	-0.0121	-0.01138	-0.01138	-0.01138	-0.01138	-0.00682	-0.00547	-0.00419	-0.0031	-0.00274	-0.00205	-0.00266	-0.00266
2333.48	-0.01282	-0.01204	-0.01129	-0.01129	-0.01129	-0.01129	-0.00676	-0.00539	-0.0041	-0.00304	-0.00267	-0.00194	-0.00258	-0.00258
2334.45	-0.0127	-0.01198	-0.0112	-0.0112	-0.0112	-0.0112	-0.00669	-0.00529	-0.00401	-0.00298	-0.00259	-0.00181	-0.0025	-0.0025
2335.41	-0.01257	-0.0119	-0.01108	-0.01108	-0.01108	-0.01108	-0.0066	-0.00517	-0.00391	-0.00289	-0.00248	-0.00166	-0.00239	-0.00239
2336.38	-0.01242	-0.01181	-0.01096	-0.01096	-0.01096	-0.01096	-0.00649	-0.00502	-0.00378	-0.00279	-0.00236	-0.00148	-0.00226	-0.00226
2337.34	-0.01227	-0.0117	-0.01081	-0.01081	-0.01081	-0.01081	-0.00636	-0.00486	-0.00364	-0.00266	-0.00221	-0.00129	-0.00211	-0.00211
2338.3	-0.01212	-0.01159	-0.01067	-0.01067	-0.01067	-0.01067	-0.00622	-0.00468	-0.0035	-0.00252	-0.00206	-0.0011	-0.00195	-0.00195
2339.27	-0.01199	-0.0115	-0.01054	-0.01054	-0.01054	-0.01054	-0.00608	-0.00452	-0.00337	-0.0024	-0.00191	-0.00093124	-0.0018	-0.0018
2340.23	-0.01191	-0.01143	-0.01044	-0.01044	-0.01044	-0.01044	-0.00596	-0.0044	-0.00327	-0.0023	-0.00181	-0.000812895	-0.00167	-0.00167
2341.2	-0.01187	-0.01141	-0.01039	-0.01039	-0.01039	-0.01039	-0.00589	-0.00433	-0.00322	-0.00226	-0.00176	-0.000763354	-0.00158	-0.00158
2342.16	-0.0119	-0.01145	-0.01039	-0.01039	-0.01039	-0.01039	-0.00587	-0.00433	-0.00325	-0.0023	-0.00179	-0.000797056	-0.00154	-0.00154
2343.13	-0.012	-0.01154	-0.01045	-0.01045	-0.01045	-0.01045	-0.00592	-0.00441	-0.00334	-0.00241	-0.00191	-0.00091824	-0.00157	-0.00157
2344.09	-0.01214	-0.01169	-0.01056	-0.01056	-0.01056	-0.01056	-0.00604	-0.00456	-0.00351	-0.0026	-0.0021	-0.00112	-0.00166	-0.00166
2345.05	-0.01232	-0.01187	-0.01071	-0.01071	-0.01071	-0.01071	-0.00622	-0.00476	-0.00373	-0.00285	-0.00236	-0.00138	-0.00181	-0.00181
2346.02	-0.0125	-0.01205	-0.01086	-0.01086	-0.01086	-0.01086	-0.00643	-0.005	-0.00398	-0.00314	-0.00266	-0.00168	-0.002	-0.002
2346.98	-0.01266	-0.01223	-0.01099	-0.01099	-0.01099	-0.01099	-0.00665	-0.00523	-0.00422	-0.00343	-0.00296	-0.00198	-0.00221	-0.00221
2347.95	-0.01276	-0.01236	-0.01108	-0.01108	-0.01108	-0.01108	-0.00684	-0.00543	-0.00443	-0.00369	-0.00322	-0.00225	-0.00243	-0.00243
2348.91	-0.01279	-0.01243	-0.01111	-0.01111	-0.01111	-0.01111	-0.00698	-0.00557	-0.00458	-0.00388	-0.00343	-0.00246	-0.00262	-0.00262
2349.88	-0.01273	-0.01243	-0.01106	-0.01106	-0.01106	-0.01106	-0.00705	-0.00563	-0.00464	-0.004	-0.00356	-0.0026	-0.00279	-0.00279
2350.84	-0.01259	-0.01235	-0.01092	-0.01092	-0.01092	-0.01092	-0.00703	-0.00559	-0.0046	-0.00402	-0.00359	-0.00265	-0.0029	-0.0029
2351.8	-0.01237	-0.01221	-0.01071	-0.01071	-0.01071	-0.01071	-0.00693	-0.00546	-0.00446	-0.00395	-0.00353	-0.00261	-0.00296	-0.00296
2352.77	-0.0121	-0.01202	-0.01043	-0.01043	-0.01043	-0.01043	-0.00674	-0.00526	-0.00424	-0.00381	-0.00339	-0.00249	-0.00296	-0.00296
2353.73	-0.0118	-0.0118	-0.01011	-0.01011	-0.01011	-0.01011	-0.00649	-0.00501	-0.00396	-0.0036	-0.00318	-0.0023	-0.0029	-0.0029
2354.7	-0.01149	-0.01156	-0.00977	-0.00977	-0.00977	-0.00977	-0.0062	-0.00473	-0.00364	-0.00337	-0.00293	-0.00207	-0.00279	-0.00279
2355.66	-0.0112	-0.01133	-0.00943	-0.00943	-0.00943	-0.00943	-0.00589	-0.00445	-0.00331	-0.00313	-0.00267	-0.00181	-0.00263	-0.00263
2356.62	-0.01094	-0.01112	-0.00912	-0.00912	-0.00912	-0.00912	-0.0056	-0.00419	-0.003	-0.00291	-0.00241	-0.00153	-0.00246	-0.00246
2357.59	-0.01073	-0.01095	-0.00884	-0.00884	-0.00884	-0.00884	-0.00535	-0.00399	-0.00273	-0.00273	-0.00218	-0.00128	-0.00228	-0.00228
2358.55	-0.01059	-0.01083	-0.00863	-0.00863	-0.00863	-0.00863	-0.00517	-0.00385	-0.00254	-0.00262	-0.00199	-0.00106	-0.00211	-0.00211
2359.52	-0.01051	-0.01076	-0.00849	-0.00849	-0.00849	-0.00849	-0.00507	-0.00379	-0.00244	-0.00259	-0.00188	-0.00088888	-0.00199	-0.00199
2360.48	-0.0105	-0.01077	-0.00843	-0.00843	-0.00843	-0.00843	-0.00507	-0.00382	-0.00243	-0.00263	-0.00184	-0.000790533	-0.00191	-0.00191
2361.45	-0.01056	-0.01084	-0.00846	-0.00846	-0.00846	-0.00846	-0.00517	-0.00393	-0.00253	-0.00277	-0.00189	-0.000774628	-0.00191	-0.00191
2362.41	-0.0107	-0.01098	-0.00858	-0.00858	-0.00858	-0.00858	-0.00538	-0.00413	-0.00274	-0.00298	-0.00202	-0.000848978	-0.002	-0.002
2363.38	-0.01092	-0.01119	-0.00879	-0.00879	-0.00879	-0.00879	-0.00568	-0.00441	-0.00305	-0.00327	-0.00224	-0.00102	-0.00216	-0.00216
2364.34	-0.0112	-0.01147	-0.00908	-0.00908	-0.00908	-0.00908	-0.00605	-0.00476	-0.00344	-0.00363	-0.00253	-0.00127	-0.00239	-0.00239
2365.3	-0.01155	-0.0118	-0.00944	-0.00944	-0.00944	-0.00944	-0.00649	-0.00516	-0.00389	-0.00403	-0.00289	-0.0016	-0.00269	-0.00269
2366.27	-0.01196	-0.01217	-0.00986	-0.00986	-0.00986	-0.00986	-0.00697	-0.00561	-0.0044	-0.00446	-0.00329	-0.00199	-0.00303	-0.00303
2367.23	-0.01241	-0.01258	-0.01031	-0.01031	-0.01031	-0.01031	-0.00746	-0.00608	-0.00493	-0.00491	-0.00372	-0.00243	-0.0034	-0.0034
2368.2	-0.01289	-0.01299	-0.01079	-0.01079	-0.01079	-0.01079	-0.00794	-0.00656	-0.00546	-0.00537	-0.00417	-0.00288	-0.00377	-0.00377
2369.16	-0.01337	-0.01341	-0.01128	-0.01128	-0.01128	-0.01128	-0.0084	-0.00703	-0.00598	-0.00581	-0.0046	-0.00334	-0.00412	-0.00412
2370.12	-0.01386	-0.01381	-0.01176	-0.01176	-0.01176	-0.01176	-0.00883	-0.00747	-0.00646	-0.00623	-0.00502	-0.00379	-0.00445	-0.00445
2371.09	-0.01432	-0.01419	-0.01221	-0.01221	-0.01221	-0.01221	-0.00922	-0.00789	-0.00691	-0.00662	-0.00541	-0.00421	-0.00475	-0.00475
2372.05	-0.01477	-0.01455	-0.01264	-0.01264	-0.01264	-0.01264	-0.00957	-0.00828	-0.00732	-0.00698	-0.00577	-0.0046	-0.00501	-0.00501
2373.02	-0.01518	-0.01488	-0.01304	-0.01304	-0.01304	-0.01304	-0.00989	-0.00863	-0.00769	-0.00731	-0.0061	-0.00495	-0.00524	-0.00524
2373.98	-0.01557	-0.01518	-0.01342	-0.01342	-0.01342	-0.01342	-0.01018	-0.00894	-0.00802	-0.00761	-0.0064	-0.00528	-0.00544	-0.00544
2374.95	-0.01593	-0.01546	-0.01376	-0.01376	-0.01376	-0.01376	-0.01046	-0.00923	-0.00833	-0.00789	-0.00668	-0.00558	-0.00563	-0.00563
2375.91	-0.01627	-0.01573	-0.01409	-0.01409	-0.01409	-0.01409	-0.01072	-0.0095	-0.00862	-0.00815	-0.00693	-0.00585	-0.0058	-0.0058
2376.88	-0.0166	-0.01598	-0.01439	-0.01439	-0.01439	-0.01439	-0.01097	-0.00976	-0.0089	-0.0084	-0.00717	-0.00612	-0.00596	-0.00596
2377.84	-0.01691	-0.01622	-0.01468	-0.01468	-0.01468	-0.01468	-0.01122	-0.01001	-0.00917	-0.00863	-0.0074	-0.00637	-0.00612	-0.00612
2378.8	-0.01721	-0.01645	-0.01496	-0.01496	-0.01496	-0.01496	-0.01146	-0.01025	-0.00943	-0.00886	-0.00762	-0.00661	-0.00628	-0.00628
2379.77	-0.0175	-0.01667	-0.01522	-0.01522	-0.01522	-0.01522	-0.01169	-0.01049	-0.00968	-0.00908	-0.00784	-0.00685	-0.00643	-0.00643
2380.73	-0.01776	-0.01688	-0.01546	-0.01546	-0.01546	-0.01546	-0.01191	-0.01073	-0.00992	-0.00929	-0.00805	-0.00708	-0.00658	-0.00658
2381.7	-0.01801	-0.01708	-0.01569	-0.01569	-0.01569	-0.01569	-0.01211	-0.01095	-0.01014	-0.00949	-0.00826	-0.0073	-0.00672	-0.00672
2382.66	-0.01824	-0.01726	-0.01589	-0.01589	-0.01589	-0.01589	-0.0123	-0.01115	-0.01034	-0.00968	-0.00845	-0.0075	-0.00685	-0.00685
2383.62	-0.01843	-0.01743	-0.01607	-0.01607	-0.01607	-0.01607	-0.01246	-0.01134	-0.01052	-0.00985	-0.00863	-0.00769	-0.00697	-0.00697
2384.59	-0.0186	-0.01758	-0.01623	-0.01623	-0.01623	-0.01623	-0.01261	-0.0115	-0.01068	-0.01	-0.0088	-0.00786	-0.00708	-0.00708
2385.55	-0.01874	-0.01772	-0.01637	-0.01637	-0.01637	-0.01637	-0.01273	-0.01163	-0.01081	-0.01014	-0.00895	-0.00801	-0.00717	-0.00717
2386.52	-0.01886	-0.01784	-0.01649	-0.01649	-0.01649	-0.01649	-0.01283	-0.01174	-0.01092	-0.01025	-0.00908	-0.00814	-0.00724	-0.00724
2387.48	-0.01896	-0.01794	-0.01659	-0.01659	-0.01659	-0.01659	-0.01292	-0.01183	-0.011	-0.01033	-0.0092	-0.00824	-0.00731	-0.00731
2388.45	-0.01903	-0.01804	-0.01668	-0.01668	-0.01668	-0.01668	-0.01299	-0.01189	-0.01107	-0.01039	-0.00929	-0.00832	-0.00736	-0.00736
2389.41	-0.0191	-0.01812	-0.01675	-0.01675	-0.01675	-0.01675	-0.01305	-0.01194	-0.01112	-0.01044	-0.00937	-0.00839	-0.0074	-0.0074
2390.37	-0.01915	-0.01819	-0.01682	-0.01682	-0.01682	-0.01682	-0.01309	-0.01198	-0.01116	-0.01046	-0.00943	-0.00844	-0.00744	-0.00744
2391.34	-0.0192	-0.01825	-0.01687	-0.01687	-0.01687	-0.01687	-0.01313	-0.01201	-0.0112	-0.01048	-0.00948	-0.00849	-0.00748	-0.00748
2392.3	-0.01924	-0.0183	-0.01693	-0.01693	-0.01693	-0.01693	-0.01317	-0.01204	-0.01123	-0.01049	-0.00953	-0.00853	-0.00751	-0.00751
2393.27	-0.01929	-0.01834	-0.01698	-0.01698	-0.01698	-0.01698	-0.0132	-0.01206	-0.01126	-0.0105	-0.00956	-0.00857	-0.00754	-0.00754
2394.23	-0.01933	-0.01838	-0.01703	-0.01703	-0.01703	-0.01703	-0.01323	-0.01209	-0.01129	-0.01051	-0.0096	-0.00861	-0.00758	-0.00758
2395.2	-0.01937	-0.01842	-0.01708	-0.01708	-0.01708	-0.01708	-0.01326	-0.01212	-0.01131	-0.01053	-0.00964	-0.00865	-0.00761	-0.00761
2396.16	-0.01941	-0.01845	-0.01713	-0.01713	-0.01713	-0.01713	-0.01329	-0.01214	-0.01134	-0.01054	-0.00967	-0.0087	-0.00765	-0.00765
2397.12	-0.01945	-0.01848	-0.01718	-0.01718	-0.01718	-0.01718	-0.01332	-0.01217	-0.01136	-0.01056	-0.00971	-0.00874	-0.00768	-0.00768
2398.09	-0.01949	-0.01851	-0.01723	-0.01723	-0.01723	-0.01723	-0.01335	-0.01219	-0.01138	-0.01058	-0.00975	-0.00879	-0.00771	-0.00771
2399.05	-0.01953	-0.01854	-0.01728	-0.01728	-0.01728	-0.01728	-0.01338	-0.01222	-0.0114	-0.0106	-0.00979	-0.00883	-0.00774	-0.00774
2400.02	-0.01957	-0.01857	-0.01734	-0.01734	-0.01734	-0.01734	-0.01342	-0.01225	-0.01142	-0.01062	-0.00983	-0.00888	-0.00777	-0.00777
2400.98	-0.01961	-0.0186	-0.01739	-0.01739	-0.01739	-0.01739	-0.01345	-0.01227	-0.01145	-0.01064	-0.00987	-0.00892	-0.0078	-0.0078
2401.95	-0.01965	-0.01864	-0.01745	-0.01745	-0.01745	-0.01745	-0.01349	-0.0123	-0.01147	-0.01066	-0.00992	-0.00896	-0.00783	-0.00783
2402.91	-0.01969	-0.01867	-0.01751	-0.01751	-0.01751	-0.01751	-0.01353	-0.01233	-0.0115	-0.01069	-0.00996	-0.00899	-0.00787	-0.00787
2403.87	-0.01973	-0.01871	-0.01757	-0.01757	-0.01757	-0.01757	-0.01358	-0.01236	-0.01154	-0.01072	-0.01	-0.00903	-0.0079	-0.0079
2404.84	-0.01976	-0.01876	-0.01763	-0.01763	-0.01763	-0.01763	-0.01363	-0.0124	-0.01157	-0.01076	-0.01004	-0.00907	-0.00794	-0.00794
2405.8	-0.01979	-0.0188	-0.01769	-0.01769	-0.01769	-0.01769	-0.01368	-0.01244	-0.01162	-0.0108	-0.01009	-0.00911	-0.00798	-0.00798
2406.77	-0.01983	-0.01885	-0.01775	-0.01775	-0.01775	-0.01775	-0.01374	-0.01248	-0.01166	-0.01084	-0.01012	-0.00915	-0.00803	-0.00803
2407.73	-0.01987	-0.01891	-0.01781	-0.01781	-0.01781	-0.01781	-0.01379	-0.01253	-0.01171	-0.01088	-0.01016	-0.0092	-0.00808	-0.00808
2408.7	-0.01991	-0.01896	-0.01786	-0.01786	-0.01786	-0.01786	-0.01385	-0.01258	-0.01176	-0.01093	-0.0102	-0.00925	-0.00813	-0.00813
2409.66	-0.01995	-0.01902	-0.01792	-0.01792	-0.01792	-0.01792	-0.0139	-0.01263	-0.01182	-0.01098	-0.01024	-0.0093	-0.00819	-0.00819
2410.62	-0.02	-0.01908	-0.01797	-0.01797	-0.01797	-0.01797	-0.01396	-0.01269	-0.01187	-0.01103	-0.01029	-0.00934	-0.00824	-0.00824
2411.59	-0.02006	-0.01913	-0.01802	-0.01802	-0.01802	-0.01802	-0.01401	-0.01275	-0.01193	-0.01109	-0.01033	-0.00939	-0.0083	-0.0083
2412.55	-0.02011	-0.01919	-0.01807	-0.01807	-0.01807	-0.01807	-0.01406	-0.01281	-0.01198	-0.01114	-0.01038	-0.00944	-0.00836	-0.00836
2413.52	-0.02017	-0.01924	-0.01811	-0.01811	-0.01811	-0.01811	-0.01411	-0.01287	-0.01204	-0.0112	-0.01044	-0.00949	-0.00842	-0.00842
2414.48	-0.02023	-0.01928	-0.01815	-0.01815	-0.01815	-0.01815	-0.01416	-0.01294	-0.01209	-0.01126	-0.01049	-0.00954	-0.00848	-0.00848
2415.45	-0.02029	-0.01932	-0.0182	-0.0182	-0.0182	-0.0182	-0.01421	-0.013	-0.01214	-0.01131	-0.01054	-0.00959	-0.00854	-0.00854
2416.41	-0.02034	-0.01936	-0.01824	-0.01824	-0.01824	-0.01824	-0.01425	-0.01306	-0.01219	-0.01137	-0.01059	-0.00964	-0.0086	-0.0086
2417.37	-0.02039	-0.0194	-0.01828	-0.01828	-0.01828	-0.01828	-0.01429	-0.01311	-0.01225	-0.01141	-0.01064	-0.00968	-0.00865	-0.00865
2418.34	-0.02044	-0.01943	-0.01832	-0.01832	-0.01832	-0.01832	-0.01434	-0.01317	-0.01229	-0.01146	-0.01068	-0.00972	-0.0087	-0.0087
2419.3	-0.02048	-0.01947	-0.01836	-0.01836	-0.01836	-0.01836	-0.01438	-0.01322	-0.01234	-0.0115	-0.01072	-0.00977	-0.00874	-0.00874
2420.27	-0.02053	-0.01951	-0.0184	-0.0184	-0.0184	-0.0184	-0.01442	-0.01327	-0.01239	-0.01153	-0.01075	-0.00981	-0.00879	-0.00879
2421.23	-0.02057	-0.01954	-0.01845	-0.01845	-0.01845	-0.01845	-0.01445	-0.01331	-0.01244	-0.01157	-0.01078	-0.00985	-0.00883	-0.00883
2422.19	-0.02061	-0.01958	-0.0185	-0.0185	-0.0185	-0.0185	-0.01449	-0.01336	-0.01248	-0.0116	-0.01081	-0.00989	-0.00886	-0.00886
2423.16	-0.02066	-0.01962	-0.01854	-0.01854	-0.01854	-0.01854	-0.01452	-0.01339	-0.01253	-0.01163	-0.01084	-0.00993	-0.00889	-0.00889
2424.12	-0.0207	-0.01966	-0.01859	-0.01859	-0.01859	-0.01859	-0.01455	-0.01342	-0.01257	-0.01166	-0.01086	-0.00996	-0.00892	-0.00892
2425.09	-0.02074	-0.01969	-0.01864	-0.01864	-0.01864	-0.01864	-0.01458	-0.01345	-0.0126	-0.0117	-0.01089	-0.01	-0.00895	-0.00895
2426.05	-0.02078	-0.01973	-0.01868	-0.01868	-0.01868	-0.01868	-0.01461	-0.01347	-0.01263	-0.01173	-0.01091	-0.01003	-0.00897	-0.00897
2427.01	-0.02082	-0.01976	-0.01873	-0.01873	-0.01873	-0.01873	-0.01463	-0.01349	-0.01265	-0.01176	-0.01094	-0.01005	-0.00899	-0.00899
2427.98	-0.02085	-0.01978	-0.01876	-0.01876	-0.01876	-0.01876	-0.01465	-0.0135	-0.01267	-0.01179	-0.01096	-0.01007	-0.009	-0.009
2428.94	-0.02088	-0.0198	-0.01879	-0.01879	-0.01879	-0.01879	-0.01467	-0.01352	-0.01268	-0.01181	-0.01097	-0.01008	-0.00902	-0.00902
2429.91	-0.02091	-0.01982	-0.01882	-0.01882	-0.01882	-0.01882	-0.01467	-0.01353	-0.01269	-0.01182	-0.01098	-0.01009	-0.00902	-0.00902
2430.87	-0.02093	-0.01984	-0.01884	-0.01884	-0.01884	-0.01884	-0.01468	-0.01353	-0.01269	-0.01183	-0.01098	-0.01009	-0.00902	-0.00902
2431.84	-0.02095	-0.01985	-0.01885	-0.01885	-0.01885	-0.01885	-0.01468	-0.01354	-0.01268	-0.01183	-0.01098	-0.01009	-0.00902	-0.00902
2432.8	-0.02096	-0.01987	-0.01886	-0.01886	-0.01886	-0.01886	-0.01468	-0.01355	-0.01268	-0.01181	-0.01097	-0.01009	-0.00901	-0.00901
2433.76	-0.02097	-0.01988	-0.01886	-0.01886	-0.01886	-0.01886	-0.01467	-0.01355	-0.01267	-0.01179	-0.01096	-0.01008	-0.00899	-0.00899
2434.73	-0.02097	-0.01989	-0.01886	-0.01886	-0.01886	-0.01886	-0.01467	-0.01355	-0.01265	-0.01177	-0.01094	-0.01007	-0.00897	-0.00897
2435.69	-0.02097	-0.0199	-0.01885	-0.01885	-0.01885	-0.01885	-0.01466	-0.01354	-0.01263	-0.01174	-0.01092	-0.01006	-0.00895	-0.00895
2436.66	-0.02097	-0.0199	-0.01885	-0.01885	-0.01885	-0.01885	-0.01464	-0.01353	-0.01261	-0.01172	-0.0109	-0.01005	-0.00893	-0.00893
2437.62	-0.02097	-0.0199	-0.01885	-0.01885	-0.01885	-0.01885	-0.01463	-0.01351	-0.01259	-0.01169	-0.01087	-0.01003	-0.0089	-0.0089
2438.59	-0.02096	-0.0199	-0.01885	-0.01885	-0.01885	-0.01885	-0.01461	-0.01349	-0.01257	-0.01166	-0.01085	-0.01002	-0.00888	-0.00888
2439.55	-0.02095	-0.0199	-0.01885	-0.01885	-0.01885	-0.01885	-0.0146	-0.01347	-0.01255	-0.01164	-0.01084	-0.01	-0.00887	-0.00887
2440.51	-0.02095	-0.0199	-0.01885	-0.01885	-0.01885	-0.01885	-0.01459	-0.01345	-0.01254	-0.01163	-0.01082	-0.00998	-0.00885	-0.00885
2441.48	-0.02095	-0.0199	-0.01886	-0.01886	-0.01886	-0.01886	-0.01458	-0.01343	-0.01253	-0.01162	-0.01081	-0.00997	-0.00885	-0.00885
2442.44	-0.02095	-0.0199	-0.01887	-0.01887	-0.01887	-0.01887	-0.01458	-0.01342	-0.01253	-0.01161	-0.01081	-0.00996	-0.00885	-0.00885
2443.41	-0.02095	-0.0199	-0.01888	-0.01888	-0.01888	-0.01888	-0.01458	-0.01341	-0.01254	-0.01161	-0.01082	-0.00995	-0.00885	-0.00885
2444.37	-0.02096	-0.01992	-0.0189	-0.0189	-0.0189	-0.0189	-0.01459	-0.01342	-0.01255	-0.01162	-0.01084	-0.00995	-0.00886	-0.00886
2445.34	-0.02098	-0.01993	-0.01892	-0.01892	-0.01892	-0.01892	-0.0146	-0.01344	-0.01258	-0.01164	-0.01086	-0.00997	-0.00887	-0.00887
2446.3	-0.021	-0.01996	-0.01894	-0.01894	-0.01894	-0.01894	-0.01463	-0.01347	-0.01261	-0.01165	-0.01089	-0.00998	-0.00889	-0.00889
2447.26	-0.02102	-0.01998	-0.01896	-0.01896	-0.01896	-0.01896	-0.01465	-0.01351	-0.01264	-0.01168	-0.01092	-0.01001	-0.0089	-0.0089
2448.23	-0.02105	-0.02002	-0.01898	-0.01898	-0.01898	-0.01898	-0.01468	-0.01355	-0.01268	-0.01171	-0.01096	-0.01004	-0.00892	-0.00892
2449.19	-0.02108	-0.02005	-0.019	-0.019	-0.019	-0.019	-0.01471	-0.01359	-0.01271	-0.01173	-0.01099	-0.01007	-0.00894	-0.00894
2450.16	-0.02111	-0.02008	-0.01902	-0.01902	-0.01902	-0.01902	-0.01475	-0.01363	-0.01275	-0.01177	-0.01103	-0.0101	-0.00897	-0.00897
2451.12	-0.02114	-0.02011	-0.01904	-0.01904	-0.01904	-0.01904	-0.01477	-0.01366	-0.01278	-0.0118	-0.01106	-0.01013	-0.00899	-0.00899
2452.09	-0.02117	-0.02014	-0.01906	-0.01906	-0.01906	-0.01906	-0.0148	-0.01369	-0.0128	-0.01183	-0.01109	-0.01016	-0.00902	-0.00902
2453.05	-0.02119	-0.02016	-0.01907	-0.01907	-0.01907	-0.01907	-0.01482	-0.01371	-0.01283	-0.01185	-0.01112	-0.01018	-0.00905	-0.00905
2454.01	-0.02121	-0.02018	-0.01909	-0.01909	-0.01909	-0.01909	-0.01484	-0.01373	-0.01285	-0.01188	-0.01114	-0.0102	-0.00908	-0.00908
2454.98	-0.02122	-0.02019	-0.0191	-0.0191	-0.0191	-0.0191	-0.01485	-0.01375	-0.01286	-0.0119	-0.01115	-0.01021	-0.00911	-0.00911
2455.94	-0.02123	-0.0202	-0.01911	-0.01911	-0.01911	-0.01911	-0.01486	-0.01376	-0.01288	-0.01192	-0.01116	-0.01023	-0.00913	-0.00913
2456.91	-0.02124	-0.0202	-0.01912	-0.01912	-0.01912	-0.01912	-0.01487	-0.01377	-0.01289	-0.01193	-0.01117	-0.01024	-0.00915	-0.00915
2457.87	-0.02125	-0.02021	-0.01913	-0.01913	-0.01913	-0.01913	-0.01488	-0.01378	-0.0129	-0.01195	-0.01117	-0.01025	-0.00917	-0.00917
2458.84	-0.02126	-0.02022	-0.01914	-0.01914	-0.01914	-0.01914	-0.01489	-0.0138	-0.01291	-0.01196	-0.01118	-0.01027	-0.00918	-0.00918
2459.8	-0.02127	-0.02023	-0.01915	-0.01915	-0.01915	-0.01915	-0.0149	-0.01381	-0.01293	-0.01197	-0.01119	-0.01028	-0.00918	-0.00918
2460.76	-0.02127	-0.02024	-0.01916	-0.01916	-0.01916	-0.01916	-0.01492	-0.01383	-0.01294	-0.01199	-0.01119	-0.01029	-0.00918	-0.00918
2461.73	-0.02128	-0.02025	-0.01917	-0.01917	-0.01917	-0.01917	-0.01494	-0.01385	-0.01296	-0.012	-0.0112	-0.0103	-0.00918	-0.00918
2462.69	-0.02129	-0.02026	-0.01918	-0.01918	-0.01918	-0.01918	-0.01496	-0.01387	-0.01298	-0.01201	-0.01122	-0.01031	-0.00918	-0.00918
2463.66	-0.0213	-0.02028	-0.01919	-0.01919	-0.01919	-0.01919	-0.01498	-0.01389	-0.01299	-0.01202	-0.01123	-0.01032	-0.00917	-0.00917
2464.62	-0.02131	-0.02029	-0.0192	-0.0192	-0.0192	-0.0192	-0.015	-0.01391	-0.01301	-0.01203	-0.01124	-0.01033	-0.00917	-0.00917
2465.59	-0.02133	-0.02031	-0.0192	-0.0192	-0.0192	-0.0192	-0.01501	-0.01392	-0.01302	-0.01204	-0.01124	-0.01033	-0.00917	-0.00917
2466.55	-0.02134	-0.02032	-0.01921	-0.01921	-0.01921	-0.01921	-0.01503	-0.01393	-0.01303	-0.01204	-0.01124	-0.01033	-0.00917	-0.00917
2467.51	-0.02135	-0.02033	-0.01922	-0.01922	-0.01922	-0.01922	-0.01504	-0.01393	-0.01304	-0.01204	-0.01123	-0.01033	-0.00918	-0.00918
2468.48	-0.02136	-0.02034	-0.01923	-0.01923	-0.01923	-0.01923	-0.01504	-0.01393	-0.01304	-0.01205	-0.01122	-0.01033	-0.00919	-0.00919
2469.44	-0.02137	-0.02035	-0.01924	-0.01924	-0.01924	-0.01924	-0.01505	-0.01393	-0.01304	-0.01205	-0.01121	-0.01034	-0.00919	-0.00919
2470.41	-0.02138	-0.02036	-0.01924	-0.01924	-0.01924	-0.01924	-0.01505	-0.01393	-0.01303	-0.01205	-0.01119	-0.01033	-0.0092	-0.0092
2471.37	-0.02139	-0.02037	-0.01925	-0.01925	-0.01925	-0.01925	-0.01504	-0.01392	-0.01303	-0.01204	-0.01118	-0.01033	-0.00921	-0.00921
2472.34	-0.02139	-0.02037	-0.01926	-0.01926	-0.01926	-0.01926	-0.01504	-0.01391	-0.01302	-0.01204	-0.01116	-0.01032	-0.00921	-0.00921
2473.3	-0.0214	-0.02037	-0.01926	-0.01926	-0.01926	-0.01926	-0.01503	-0.0139	-0.01302	-0.01203	-0.01114	-0.01031	-0.00921	-0.00921
2474.26	-0.0214	-0.02037	-0.01926	-0.01926	-0.01926	-0.01926	-0.01502	-0.01388	-0.01301	-0.01202	-0.01113	-0.0103	-0.0092	-0.0092
2475.23	-0.02139	-0.02038	-0.01925	-0.01925	-0.01925	-0.01925	-0.01501	-0.01387	-0.01301	-0.01201	-0.01112	-0.01028	-0.00918	-0.00918
2476.19	-0.02139	-0.02038	-0.01924	-0.01924	-0.01924	-0.01924	-0.01499	-0.01385	-0.01301	-0.01199	-0.01111	-0.01026	-0.00916	-0.00916
2477.16	-0.02138	-0.02038	-0.01923	-0.01923	-0.01923	-0.01923	-0.01497	-0.01383	-0.01301	-0.01197	-0.0111	-0.01024	-0.00914	-0.00914
2478.12	-0.02138	-0.02037	-0.01921	-0.01921	-0.01921	-0.01921	-0.01495	-0.01382	-0.013	-0.01196	-0.01109	-0.01022	-0.00911	-0.00911
2479.09	-0.02138	-0.02037	-0.01919	-0.01919	-0.01919	-0.01919	-0.01493	-0.01381	-0.013	-0.01194	-0.01108	-0.0102	-0.00908	-0.00908
2480.05	-0.02138	-0.02037	-0.01917	-0.01917	-0.01917	-0.01917	-0.01492	-0.0138	-0.01299	-0.01192	-0.01107	-0.01018	-0.00905	-0.00905
2481.01	-0.02138	-0.02037	-0.01915	-0.01915	-0.01915	-0.01915	-0.0149	-0.01379	-0.01298	-0.01191	-0.01106	-0.01017	-0.00903	-0.00903
2481.98	-0.02139	-0.02038	-0.01914	-0.01914	-0.01914	-0.01914	-0.01489	-0.01379	-0.01297	-0.0119	-0.01105	-0.01016	-0.00902	-0.00902
2482.94	-0.02139	-0.02038	-0.01913	-0.01913	-0.01913	-0.01913	-0.01488	-0.01379	-0.01296	-0.0119	-0.01104	-0.01016	-0.00901	-0.00901
2483.91	-0.0214	-0.02038	-0.01913	-0.01913	-0.01913	-0.01913	-0.01487	-0.01379	-0.01296	-0.01191	-0.01103	-0.01016	-0.009	-0.009
2484.87	-0.02142	-0.02039	-0.01914	-0.01914	-0.01914	-0.01914	-0.01488	-0.01379	-0.01295	-0.01192	-0.01103	-0.01016	-0.009	-0.009
2485.84	-0.02143	-0.02039	-0.01915	-0.01915	-0.01915	-0.01915	-0.01488	-0.01379	-0.01295	-0.01193	-0.01103	-0.01016	-0.00901	-0.00901
2486.8	-0.02145	-0.0204	-0.01917	-0.01917	-0.01917	-0.01917	-0.01489	-0.01379	-0.01296	-0.01194	-0.01104	-0.01017	-0.00902	-0.00902
2487.76	-0.02146	-0.0204	-0.01919	-0.01919	-0.01919	-0.01919	-0.01491	-0.01379	-0.01297	-0.01195	-0.01105	-0.01018	-0.00902	-0.00902
2488.73	-0.02148	-0.02041	-0.01921	-0.01921	-0.01921	-0.01921	-0.01492	-0.01379	-0.01298	-0.01197	-0.01105	-0.01019	-0.00904	-0.00904
2489.69	-0.02149	-0.02042	-0.01923	-0.01923	-0.01923	-0.01923	-0.01494	-0.01379	-0.01299	-0.01198	-0.01106	-0.0102	-0.00905	-0.00905
2490.66	-0.02151	-0.02043	-0.01925	-0.01925	-0.01925	-0.01925	-0.01495	-0.01379	-0.013	-0.01199	-0.01107	-0.01021	-0.00906	-0.00906
2491.62	-0.02153	-0.02044	-0.01926	-0.01926	-0.01926	-0.01926	-0.01497	-0.0138	-0.01302	-0.012	-0.01108	-0.01023	-0.00907	-0.00907
2492.58	-0.02154	-0.02044	-0.01927	-0.01927	-0.01927	-0.01927	-0.01498	-0.01381	-0.01303	-0.012	-0.01109	-0.01024	-0.00908	-0.00908
2493.55	-0.02156	-0.02044	-0.01928	-0.01928	-0.01928	-0.01928	-0.01499	-0.01383	-0.01305	-0.01201	-0.01109	-0.01025	-0.00909	-0.00909
2494.51	-0.02157	-0.02045	-0.01929	-0.01929	-0.01929	-0.01929	-0.015	-0.01384	-0.01306	-0.01202	-0.0111	-0.01027	-0.00911	-0.00911
2495.48	-0.02158	-0.02045	-0.01929	-0.01929	-0.01929	-0.01929	-0.01501	-0.01386	-0.01307	-0.01203	-0.0111	-0.01028	-0.00912	-0.00912
2496.44	-0.0216	-0.02045	-0.0193	-0.0193	-0.0193	-0.0193	-0.01501	-0.01388	-0.01309	-0.01204	-0.0111	-0.01029	-0.00913	-0.00913
2497.41	-0.02161	-0.02045	-0.01931	-0.01931	-0.01931	-0.01931	-0.01502	-0.0139	-0.0131	-0.01205	-0.01111	-0.0103	-0.00913	-0.00913
2498.37	-0.02162	-0.02045	-0.01932	-0.01932	-0.01932	-0.01932	-0.01503	-0.01392	-0.01311	-0.01206	-0.01112	-0.01031	-0.00914	-0.00914
2499.33	-0.02163	-0.02045	-0.01933	-0.01933	-0.01933	-0.01933	-0.01505	-0.01393	-0.01312	-0.01207	-0.01113	-0.01032	-0.00915	-0.00915
2500.3	-0.02164	-0.02046	-0.01934	-0.01934	-0.01934	-0.01934	-0.01506	-0.01395	-0.01312	-0.01208	-0.01114	-0.01033	-0.00916	-0.00916
2501.26	-0.02165	-0.02047	-0.01936	-0.01936	-0.01936	-0.01936	-0.01508	-0.01396	-0.01313	-0.01209	-0.01116	-0.01033	-0.00917	-0.00917
2502.23	-0.02166	-0.02048	-0.01937	-0.01937	-0.01937	-0.01937	-0.0151	-0.01397	-0.01313	-0.0121	-0.01118	-0.01033	-0.00917	-0.00917
2503.19	-0.02167	-0.02049	-0.01938	-0.01938	-0.01938	-0.01938	-0.01511	-0.01398	-0.01313	-0.01211	-0.0112	-0.01034	-0.00918	-0.00918
2504.16	-0.02168	-0.0205	-0.01938	-0.01938	-0.01938	-0.01938	-0.01513	-0.01399	-0.01313	-0.01212	-0.01122	-0.01034	-0.0092	-0.0092
2505.12	-0.02168	-0.02051	-0.01939	-0.01939	-0.01939	-0.01939	-0.01515	-0.014	-0.01313	-0.01213	-0.01125	-0.01035	-0.00921	-0.00921
2506.08	-0.0217	-0.02053	-0.01939	-0.01939	-0.01939	-0.01939	-0.01517	-0.01401	-0.01314	-0.01214	-0.01127	-0.01036	-0.00923	-0.00923
2507.05	-0.02171	-0.02054	-0.0194	-0.0194	-0.0194	-0.0194	-0.01518	-0.01403	-0.01315	-0.01216	-0.01129	-0.01038	-0.00924	-0.00924
2508.01	-0.02173	-0.02056	-0.01941	-0.01941	-0.01941	-0.01941	-0.0152	-0.01404	-0.01316	-0.01219	-0.01131	-0.0104	-0.00926	-0.00926
2508.98	-0.02175	-0.02058	-0.01942	-0.01942	-0.01942	-0.01942	-0.01522	-0.01406	-0.01317	-0.01221	-0.01133	-0.01042	-0.00929	-0.00929
2509.94	-0.02177	-0.02061	-0.01944	-0.01944	-0.01944	-0.01944	-0.01524	-0.01408	-0.01319	-0.01225	-0.01134	-0.01044	-0.00931	-0.00931
2510.91	-0.0218	-0.02063	-0.01947	-0.01947	-0.01947	-0.01947	-0.01525	-0.01411	-0.01322	-0.01228	-0.01136	-0.01047	-0.00934	-0.00934
2511.87	-0.02183	-0.02066	-0.0195	-0.0195	-0.0195	-0.0195	-0.01527	-0.01414	-0.01324	-0.01232	-0.01138	-0.0105	-0.00936	-0.00936
2512.83	-0.02186	-0.0207	-0.01953	-0.01953	-0.01953	-0.01953	-0.01529	-0.01417	-0.01327	-0.01236	-0.0114	-0.01053	-0.00939	-0.00939
2513.8	-0.0219	-0.02073	-0.01957	-0.01957	-0.01957	-0.01957	-0.01531	-0.0142	-0.0133	-0.0124	-0.01142	-0.01056	-0.00942	-0.00942
2514.76	-0.02193	-0.02076	-0.0196	-0.0196	-0.0196	-0.0196	-0.01533	-0.01424	-0.01333	-0.01244	-0.01144	-0.01059	-0.00945	-0.00945
2515.73	-0.02196	-0.0208	-0.01963	-0.01963	-0.01963	-0.01963	-0.01535	-0.01428	-0.01336	-0.01247	-0.01146	-0.01062	-0.00948	-0.00948
2516.69	-0.02199	-0.02083	-0.01967	-0.01967	-0.01967	-0.01967	-0.01538	-0.01432	-0.0134	-0.01251	-0.01149	-0.01065	-0.00951	-0.00951
2517.66	-0.02201	-0.02087	-0.0197	-0.0197	-0.0197	-0.0197	-0.01541	-0.01436	-0.01344	-0.01255	-0.01153	-0.01069	-0.00955	-0.00955
2518.62	-0.02204	-0.02091	-0.01973	-0.01973	-0.01973	-0.01973	-0.01545	-0.01441	-0.01348	-0.01258	-0.01157	-0.01073	-0.00958	-0.00958
2519.58	-0.02207	-0.02095	-0.01976	-0.01976	-0.01976	-0.01976	-0.01549	-0.01445	-0.01352	-0.01262	-0.01161	-0.01077	-0.00962	-0.00962
2520.55	-0.0221	-0.02099	-0.01979	-0.01979	-0.01979	-0.01979	-0.01554	-0.01449	-0.01356	-0.01266	-0.01166	-0.01081	-0.00966	-0.00966
2521.51	-0.02214	-0.02104	-0.01983	-0.01983	-0.01983	-0.01983	-0.01559	-0.01452	-0.01361	-0.01269	-0.01172	-0.01086	-0.0097	-0.0097
2522.48	-0.02217	-0.02108	-0.01986	-0.01986	-0.01986	-0.01986	-0.01564	-0.01456	-0.01365	-0.01273	-0.01177	-0.0109	-0.00973	-0.00973
2523.44	-0.02221	-0.02111	-0.01989	-0.01989	-0.01989	-0.01989	-0.01569	-0.01459	-0.01368	-0.01276	-0.01182	-0.01093	-0.00976	-0.00976
2524.41	-0.02224	-0.02114	-0.01993	-0.01993	-0.01993	-0.01993	-0.01573	-0.01462	-0.01372	-0.01279	-0.01187	-0.01097	-0.00979	-0.00979
2525.37	-0.02228	-0.02117	-0.01996	-0.01996	-0.01996	-0.01996	-0.01576	-0.01464	-0.01375	-0.01281	-0.01191	-0.01099	-0.00982	-0.00982
2526.33	-0.02231	-0.02119	-0.01998	-0.01998	-0.01998	-0.01998	-0.01578	-0.01466	-0.01378	-0.01284	-0.01194	-0.01101	-0.00984	-0.00984
2527.3	-0.02234	-0.0212	-0.02001	-0.02001	-0.02001	-0.02001	-0.0158	-0.01468	-0.01381	-0.01286	-0.01197	-0.01103	-0.00986	-0.00986
2528.26	-0.02236	-0.02121	-0.02003	-0.02003	-0.02003	-0.02003	-0.01582	-0.0147	-0.01384	-0.01288	-0.012	-0.01105	-0.00988	-0.00988
2529.23	-0.02239	-0.02122	-0.02005	-0.02005	-0.02005	-0.02005	-0.01583	-0.01472	-0.01386	-0.0129	-0.01202	-0.01107	-0.0099	-0.0099
2530.19	-0.02241	-0.02123	-0.02007	-0.02007	-0.02007	-0.02007	-0.01584	-0.01474	-0.01389	-0.01291	-0.01204	-0.01109	-0.00992	-0.00992
2531.15	-0.02243	-0.02124	-0.02009	-0.02009	-0.02009	-0.02009	-0.01585	-0.01477	-0.01392	-0.01293	-0.01206	-0.01111	-0.00995	-0.00995
2532.12	-0.02244	-0.02126	-0.02011	-0.02011	-0.02011	-0.02011	-0.01587	-0.01479	-0.01395	-0.01295	-0.01208	-0.01113	-0.00998	-0.00998
2533.08	-0.02245	-0.02128	-0.02013	-0.02013	-0.02013	-0.02013	-0.01589	-0.01482	-0.01397	-0.01297	-0.0121	-0.01116	-0.01001	-0.01001
2534.05	-0.02246	-0.0213	-0.02015	-0.02015	-0.02015	-0.02015	-0.01591	-0.01484	-0.01399	-0.01298	-0.01212	-0.01118	-0.01004	-0.01004
2535.01	-0.02247	-0.02132	-0.02016	-0.02016	-0.02016	-0.02016	-0.01592	-0.01486	-0.01401	-0.01299	-0.01214	-0.0112	-0.01007	-0.01007
2535.98	-0.02248	-0.02133	-0.02018	-0.02018	-0.02018	-0.02018	-0.01594	-0.01487	-0.01403	-0.013	-0.01216	-0.01122	-0.01009	-0.01009
2536.94	-0.02248	-0.02134	-0.02019	-0.02019	-0.02019	-0.02019	-0.01595	-0.01488	-0.01404	-0.01301	-0.01217	-0.01123	-0.01012	-0.01012
2537.9	-0.02248	-0.02134	-0.0202	-0.0202	-0.0202	-0.0202	-0.01597	-0.01489	-0.01405	-0.01302	-0.01218	-0.01123	-0.01013	-0.01013
2538.87	-0.02249	-0.02134	-0.02021	-0.02021	-0.02021	-0.02021	-0.01598	-0.0149	-0.01406	-0.01302	-0.01219	-0.01124	-0.01015	-0.01015
2539.83	-0.02249	-0.02134	-0.02022	-0.02022	-0.02022	-0.02022	-0.016	-0.0149	-0.01406	-0.01303	-0.0122	-0.01125	-0.01016	-0.01016
2540.8	-0.0225	-0.02133	-0.02023	-0.02023	-0.02023	-0.02023	-0.01601	-0.01491	-0.01407	-0.01305	-0.01221	-0.01126	-0.01017	-0.01017
2541.76	-0.02251	-0.02134	-0.02025	-0.02025	-0.02025	-0.02025	-0.01603	-0.01491	-0.01408	-0.01306	-0.01222	-0.01127	-0.01018	-0.01018
2542.72	-0.02253	-0.02134	-0.02026	-0.02026	-0.02026	-0.02026	-0.01606	-0.01493	-0.0141	-0.01308	-0.01223	-0.01128	-0.0102	-0.0102
2543.69	-0.02255	-0.02136	-0.02027	-0.02027	-0.02027	-0.02027	-0.01608	-0.01495	-0.01411	-0.0131	-0.01224	-0.0113	-0.01021	-0.01021
2544.65	-0.02257	-0.02138	-0.02029	-0.02029	-0.02029	-0.02029	-0.0161	-0.01497	-0.01413	-0.01312	-0.01226	-0.01132	-0.01023	-0.01023
2545.62	-0.02259	-0.02141	-0.02031	-0.02031	-0.02031	-0.02031	-0.01611	-0.01499	-0.01415	-0.01314	-0.01227	-0.01134	-0.01026	-0.01026
2546.58	-0.02261	-0.02143	-0.02033	-0.02033	-0.02033	-0.02033	-0.01613	-0.01502	-0.01416	-0.01316	-0.01229	-0.01136	-0.01028	-0.01028
2547.55	-0.02263	-0.02146	-0.02035	-0.02035	-0.02035	-0.02035	-0.01614	-0.01505	-0.01418	-0.01317	-0.01231	-0.01138	-0.01031	-0.01031
2548.51	-0.02264	-0.02149	-0.02037	-0.02037	-0.02037	-0.02037	-0.01615	-0.01507	-0.0142	-0.01319	-0.01234	-0.01141	-0.01034	-0.01034
2549.47	-0.02266	-0.02151	-0.02039	-0.02039	-0.02039	-0.02039	-0.01616	-0.0151	-0.01421	-0.01321	-0.01236	-0.01143	-0.01037	-0.01037
2550.44	-0.02266	-0.02153	-0.02041	-0.02041	-0.02041	-0.02041	-0.01617	-0.01512	-0.01423	-0.01323	-0.01239	-0.01146	-0.0104	-0.0104
2551.4	-0.02267	-0.02154	-0.02043	-0.02043	-0.02043	-0.02043	-0.01618	-0.01514	-0.01424	-0.01325	-0.01241	-0.01148	-0.01042	-0.01042
2552.37	-0.02268	-0.02155	-0.02045	-0.02045	-0.02045	-0.02045	-0.01619	-0.01515	-0.01426	-0.01327	-0.01244	-0.01151	-0.01044	-0.01044
2553.33	-0.02268	-0.02156	-0.02046	-0.02046	-0.02046	-0.02046	-0.01622	-0.01517	-0.01428	-0.0133	-0.01246	-0.01153	-0.01046	-0.01046
2554.3	-0.02269	-0.02158	-0.02048	-0.02048	-0.02048	-0.02048	-0.01624	-0.01518	-0.0143	-0.01333	-0.01248	-0.01156	-0.01047	-0.01047
2555.26	-0.0227	-0.02159	-0.02049	-0.02049	-0.02049	-0.02049	-0.01627	-0.01519	-0.01432	-0.01336	-0.0125	-0.01158	-0.01048	-0.01048
2556.22	-0.02271	-0.0216	-0.0205	-0.0205	-0.0205	-0.0205	-0.0163	-0.01521	-0.01434	-0.01339	-0.01251	-0.0116	-0.01049	-0.01049
2557.19	-0.02272	-0.02162	-0.02051	-0.02051	-0.02051	-0.02051	-0.01632	-0.01522	-0.01436	-0.01342	-0.01252	-0.01162	-0.01051	-0.01051
2558.15	-0.02273	-0.02163	-0.02051	-0.02051	-0.02051	-0.02051	-0.01635	-0.01524	-0.01438	-0.01344	-0.01253	-0.01165	-0.01052	-0.01052
2559.12	-0.02274	-0.02165	-0.02052	-0.02052	-0.02052	-0.02052	-0.01638	-0.01526	-0.01441	-0.01346	-0.01254	-0.01167	-0.01055	-0.01055
2560.08	-0.02276	-0.02166	-0.02052	-0.02052	-0.02052	-0.02052	-0.0164	-0.01528	-0.01443	-0.01348	-0.01255	-0.01169	-0.01057	-0.01057
2561.05	-0.02277	-0.02168	-0.02053	-0.02053	-0.02053	-0.02053	-0.01642	-0.0153	-0.01445	-0.0135	-0.01256	-0.01171	-0.01061	-0.01061
2562.01	-0.02279	-0.02169	-0.02054	-0.02054	-0.02054	-0.02054	-0.01644	-0.01532	-0.01448	-0.01352	-0.01258	-0.01173	-0.01064	-0.01064
2562.97	-0.0228	-0.0217	-0.02056	-0.02056	-0.02056	-0.02056	-0.01646	-0.01535	-0.0145	-0.01353	-0.0126	-0.01176	-0.01067	-0.01067
2563.94	-0.02282	-0.0217	-0.02057	-0.02057	-0.02057	-0.02057	-0.01648	-0.01537	-0.01451	-0.01355	-0.01263	-0.01178	-0.01071	-0.01071
2564.9	-0.02283	-0.0217	-0.02059	-0.02059	-0.02059	-0.02059	-0.01649	-0.01539	-0.01452	-0.01357	-0.01265	-0.0118	-0.01073	-0.01073
2565.87	-0.02284	-0.02171	-0.0206	-0.0206	-0.0206	-0.0206	-0.0165	-0.01541	-0.01453	-0.01358	-0.01268	-0.01182	-0.01076	-0.01076
2566.83	-0.02285	-0.0217	-0.02062	-0.02062	-0.02062	-0.02062	-0.01651	-0.01542	-0.01454	-0.01359	-0.0127	-0.01183	-0.01077	-0.01077
2567.8	-0.02286	-0.0217	-0.02063	-0.02063	-0.02063	-0.02063	-0.01652	-0.01544	-0.01454	-0.0136	-0.01271	-0.01185	-0.01079	-0.01079
2568.76	-0.02286	-0.02169	-0.02064	-0.02064	-0.02064	-0.02064	-0.01652	-0.01544	-0.01454	-0.01361	-0.01273	-0.01186	-0.0108	-0.0108
2569.72	-0.02285	-0.02168	-0.02064	-0.02064	-0.02064	-0.02064	-0.01652	-0.01545	-0.01453	-0.01362	-0.01273	-0.01188	-0.0108	-0.0108
2570.69	-0.02284	-0.02167	-0.02065	-0.02065	-0.02065	-0.02065	-0.01652	-0.01545	-0.01453	-0.01362	-0.01273	-0.01189	-0.01081	-0.01081
2571.65	-0.02283	-0.02166	-0.02065	-0.02065	-0.02065	-0.02065	-0.01651	-0.01544	-0.01453	-0.01362	-0.01273	-0.0119	-0.01081	-0.01081
2572.62	-0.02282	-0.02165	-0.02065	-0.02065	-0.02065	-0.02065	-0.0165	-0.01544	-0.01453	-0.01362	-0.01272	-0.01191	-0.01082	-0.01082
2573.58	-0.02281	-0.02164	-0.02065	-0.02065	-0.02065	-0.02065	-0.0165	-0.01543	-0.01454	-0.01362	-0.01271	-0.01192	-0.01082	-0.01082
2574.55	-0.02279	-0.02164	-0.02066	-0.02066	-0.02066	-0.02066	-0.01649	-0.01543	-0.01454	-0.01362	-0.0127	-0.01193	-0.01083	-0.01083
2575.51	-0.02278	-0.02164	-0.02066	-0.02066	-0.02066	-0.02066	-0.01649	-0.01542	-0.01455	-0.01362	-0.0127	-0.01193	-0.01083	-0.01083
[truncated: 1,478 more rows]

## Sheet: Fig 3f
Raman shift (cm-1)	Intensity
	20℃	25℃	30℃	35℃	40℃	45℃	50℃	55℃	60℃
2002.85	231.727	97.4354	-42.9623	12.7713	30.0363	33.8817	57.9732	72.3222	-14.6286
2001.33	635.747	-32.2051	-29.3783	146.314	30.6047	-171.835	-136.227	-57.6303	-2.42592
1999.81	58.2174	-49.34	113.583	-50.7429	20.5192	23.2431	171.428	103.126	-72.3174
1998.28	86.9387	102.485	51.5829	81.224	-156.12	-82.5853	-43.8218	55.8182	-25.8567
1996.76	282.573	187.509	-71.6843	70.8757	168.673	107.774	-15.3678	53.8447	106.215
1995.23	217.436	137.91	8.32065	-1.12405	-2.17868	50.6026	-22.3978	29.4259	17.3804
1993.71	194.5	48.694	173.744	57.0459	26.6723	120.225	67.3303	19.6458	115.737
1992.18	-32.9795	47.1822	-18.8353	-19.1407	148.688	79.5551	36.1058	11.5925	49.6939
1990.65	142.557	147.665	114.225	-63.6599	217.146	60.8686	87.0939	161.601	-8.18989
1989.13	-115.739	-69.0592	-7.43466	82.9312	53.2138	48.0665	26.8548	-102.527	35.5356
1987.6	-106.869	-21.2642	-80.7627	-124.122	111.396	-21.6811	118.076	-10.3973	79.2897
1986.07	-151.705	-5.62154	-105.798	85.3197	141.878	-56.5053	188.299	117.2	-21.9134
1984.55	92.6005	87.2655	84.9098	111.819	133.422	-16.1349	81.3158	-14.4865	79.8732
1983.02	-56.9858	-21.3147	165.967	-65.493	166.563	158.977	-28.8701	-12.4276	-5.14435
1981.49	-115.776	-51.2208	100.411	0.98387	201.038	58.2503	94.3815	-177.745	101.445
1979.96	-133.903	-34.8075	-47.2928	-2.80801	-44.7993	44.0198	80.7424	28.825	30.9466
1978.43	14.0042	0.44955	-63.0886	-102.62	45.5268	-28.585	25.2365	27.7603	-18.6163
1976.9	-97.0345	38.3528	125.33	-10.4704	142.012	-11.4929	79.1082	-26.3747	136.136
1975.38	-68.0805	30.5572	-24.215	1.64505	117.595	69.5162	-111.566	-19.3532	62.399
1973.84	-113.233	102.438	-4.96521	17.3544	220.006	82.5557	-25.6161	19.8335	-48.3269
1972.31	68.0965	-204.351	15.7613	-108.088	80.996	48.5813	132.599	23.6362	49.9589
1970.78	-228.402	-105.229	87.7871	-127.09	-111.207	-21.1059	-111.154	-93.1225	-54.3757
1969.25	-181.324	-241.756	26.2656	-33.3374	38.7748	53.517	-70.4068	26.3975	-39.797
1967.72	-72.1704	181.477	6.40906	92.7304	151.542	24.943	34.5358	54.2694	-38.1357
1966.19	-101.88	65.2814	163.121	95.2356	23.1186	111.714	-56.5989	5.00501	40.5676
1964.66	-53.6429	20.2311	12.8704	-40.2283	-94.1903	35.9291	-62.6361	166.127	14.778
1963.13	-255.169	-11.5986	-37.9074	7.52464	146.444	101.179	13.1618	33.3152	-76.9047
1961.59	-83.505	56.4228	-98.4456	-12.0797	30.4171	127.585	47.1254	-139.606	9.56902
1960.06	77.4229	71.6859	78.4316	-10.7607	140.584	103.953	26.443	53.455	33.3333
1958.53	-220.156	-62.0945	-146.085	-4.5985	0.21622	-46.7	-69.7139	108.395	-105.066
1957	-42.3102	-30.4371	-59.4251	-22.5047	81.1515	-61.1738	145.343	113.537	-38.1377
1955.46	20.3211	-70.8784	57.5144	-38.8215	91.3264	-55.0299	100.396	-0.06128	35.0903
1953.93	104.041	-175.416	-66.2972	-59.9939	-36.5553	-89.208	-36.0036	1.80649	-40.9388
1952.39	-42.9356	210.703	-68.3686	133.614	-15.4161	9.48057	26.3945	-17.2183	81.7806
1950.86	76.3761	1.90502	-4.87542	-38.4278	79.3192	-4.2851	-116.479	34.2471	10.3984
1949.32	-73.5101	23.8953	-39.3335	37.8988	-98.5619	-16.6453	-1.34061	-8.91647	-24.1877
1947.79	-156.011	87.4101	-16.2579	309.539	0.70217	4.45674	19.1453	29.6005	21.2587
1946.25	171.598	93.0771	-92.6783	89.1247	-5.92705	-25.8972	-66.1768	71.2476	124.258
1944.72	42.5294	-19.9749	-17.0747	-51.2813	-47.901	167.815	-193.171	13.5246	-33.9417
1943.18	-9.74069	-48.3288	-90.5878	155.665	-1.90287	50.633	-1.53619	5.40508	7.98299
1941.64	-106.993	-4.88959	-69.7746	-37.8988	40.7686	147.871	-69.3959	40.4573	-30.2514
1940.11	141.315	47.8614	-105.157	-119.544	32.0963	140.877	-41.2665	-102.23	94.6883
1938.57	-81.2027	260.309	80.1418	160.278	13.7256	-51.8831	50.7901	-19.2855	72.2561
1937.03	65.6626	294.755	-27.5838	113.376	-17.5378	-73.5117	-42.8519	103.557	108.929
1935.49	304.91	392.813	110.909	2.27183	147.866	11.9139	47.4256	75.9313	-22.4611
1933.96	-30.4094	50.6831	90.854	-13.0808	-99.4907	-43.5524	43.239	56.2485	-54.7438
1932.42	-116.556	295.087	22.6876	247.92	27.3088	-57.5362	88.5528	-24.2424	23.2148
1930.88	-20.845	134.561	-0.85765	-178.819	96.4181	33.8747	-80.4272	-24.8384	-81.1898
1929.34	136.712	173.454	-26.1491	94.3549	39.1592	14.8687	-25.6593	-44.675	42.8952
1927.8	106.793	154.376	26.6998	-9.95616	189.559	-79.3315	-15.7257	7.33348	-16.921
1926.26	117.933	205.145	-65.9976	128.317	60.26	-104.886	-72.9571	64.053	7.86621
1924.72	-90.2477	97.3167	-31.0436	108.122	154.539	22.8028	5.52394	66.3786	-7.38124
1923.18	220.1	48.1469	27.6923	25.3704	-235.132	25.8036	-2.32553	98.9804	-91.3754
1921.64	65.1982	49.6067	-49.4433	-57.6386	-118.617	52.6767	119.081	-40.9104	24.1402
1920.1	251.381	187.848	-22.9621	-11.6271	-104.384	-67.3921	26.4794	76.1685	-37.6588
1918.55	36.3669	282.45	65.5999	-18.5937	78.9379	123.707	103.009	95.7957	12.1917
1917.01	100.071	469.051	-98.1054	135.285	-44.2118	-76.2278	0.74969	-10.6878	38.0043
1915.47	118.489	229.171	-1.89169	180.324	-54.1236	36.497	6.93424	-0.74649	39.7929
1913.93	96.4303	333.361	82.9719	1.77289	12.4569	123.598	62.4892	-46.6868	84.5587
1912.38	202.922	317.412	73.5837	183.338	-23.0937	1.73579	133.903	33.2942	193.003
1910.84	246.587	401.389	-71.441	106.281	48.1178	106.235	56.9709	-38.257	151.478
1909.3	179.644	108.693	-90.6375	99.0811	-19.415	36.9211	32.6043	-30.1477	-191.325
1907.76	188.593	515.122	84.4336	239.774	-8.89684	118.965	-2.96712	-6.16527	-14.601
1906.21	212.838	323.455	96.7906	77.4164	92.3628	-65.1201	18.7627	-52.3489	-99.2941
1904.67	351.122	365.495	56.4471	105.962	-10.3448	249.361	-171.411	143.529	-69.3442
1903.12	475.982	204.774	84.4605	236.116	0.00102	128.943	-65.3761	-66.7954	-12.4041
1901.58	431.406	248.996	150.541	224.229	-15.1816	67.4459	-29.4951	-36.6825	-31.9743
1900.03	378.266	268.821	133.694	169.084	-67.0178	20.2663	100.224	9.28232	32.7612
1898.48	603.01	354.971	61.0189	147.09	91.1754	184.722	-4.10656	7.42867	49.66
1896.94	354.512	416.74	78.9476	236.205	166.526	-21.6298	160.444	10.3021	-44.8768
1895.39	328.191	541.612	103.098	352.04	47.7235	31.3563	32.172	9.93799	8.49855
1893.85	445.999	435.348	-54.1842	227.406	-31.3152	76.3405	23.1792	46.1027	64.9751
1892.3	421.639	319.115	-35.0279	240.891	21.6054	24.2869	71.3771	156.934	64.132
1890.75	468.214	358.241	165.217	196.867	-79.7491	54.8893	74.986	83.2623	55.2828
1889.2	371.154	520.872	117.332	298.834	114.521	122.016	57.8841	155.799	55.9276
1887.65	445.151	555.849	166.273	365.534	86.194	30.185	58.2124	78.8878	-0.68606
1886.11	582.108	601.498	99.1166	376.364	32.4232	109.955	64.8501	113.176	38.0024
1884.56	540.532	465.608	193.878	334.521	-38.848	331.024	3.13041	99.7504	63.9175
1883.01	411.057	502.423	8.99199	429.013	-27.5637	154.975	109.711	145.038	-37.2667
1881.46	382.721	407.042	267.045	334.313	90.0519	-5.13498	-29.8837	-85.9839	18.7339
1879.91	568.151	503.359	83.6072	361.649	156.78	25.2826	98.7909	138.612	131.814
1878.36	511.735	443.691	236.573	312.565	77.4266	3.29234	92.4643	126.606	92.4529
1876.81	321.551	510.59	86.3232	329.925	201.153	-147.224	-34.4901	65.3791	48.3125
1875.26	368.89	561.214	40.7327	278.857	93.1829	103.641	89.2001	46.9697	66.0216
1873.71	426.819	524.216	-54.101	172.098	54.9989	24.5013	122.393	196.642	72.5888
1872.16	592.068	444.058	55.5543	287.175	10.4444	184.809	-126.714	17.9888	48.9948
1870.6	530.058	498.316	272.855	403.582	76.8283	222.957	64.9459	96.1868	25.3755
1869.05	561.133	729.72	179.319	396.128	-12.1859	58.198	99.5719	142.616	117.439
1867.5	536.313	545.548	161.805	334.635	41.418	61.4702	219.715	44.7965	163.489
1865.95	579.175	383.292	107.757	353.778	231.194	83.7274	54.5921	116.496	35.2185
1864.39	588.311	523.305	137.58	147.813	264.028	83.7762	3.53506	-22.5375	79.6222
1862.84	541.639	430.191	183.15	342.438	97.2777	183.582	60.1507	175.768	60.6462
1861.29	502.486	472.966	-118.131	247.075	-4.54057	142.411	132.529	1.88384	214.227
1859.73	467.75	197.298	251.803	309.909	-41.4525	64.8401	228.588	-43.735	17.9025
1858.18	473.782	407.311	134.047	386.801	24.4657	105.971	129.903	59.3918	57.4424
1856.62	610.788	260.971	-119.814	224.605	-67.9133	82.1942	-9.91535	50.1055	19.4183
1855.07	328.19	142.921	72.4517	225.284	24.7831	50.4993	11.6426	105.651	122.184
1853.51	418.611	396.33	183.883	176.793	33.5634	138.991	83.7599	170.628	-36.0744
1851.96	298.408	386.943	285.714	270.529	73.9255	-82.4882	54.6167	34.7371	-18.7561
1850.4	443.517	432.654	129.726	54.2414	49.399	156.139	15.9585	161.3	-45.729
1848.84	330.65	332.727	85.9487	206.208	13.7708	138.595	138.499	186.625	3.16468
1847.29	456.172	482.324	35.7939	275.836	159.836	68.8894	-10.8452	101.297	-11.1825
1845.73	252.767	213.002	67.7422	84.6568	-41.7832	76.6066	103.68	-20.3597	4.48428
1844.17	417.238	215.302	85.3884	51.4234	-79.0926	71.6611	-81.9915	4.90813	-66.7399
1842.62	292.38	-5.25599	117.155	14.9442	-114.865	38.2625	106.65	61.7175	-104.785
1841.06	323.661	146.74	-46.9417	9.97816	16.6895	-17.2502	-12.7031	11.1137	76.642
1839.5	193.714	74.371	-149.476	90.1791	26.5912	-26.9861	88.9578	-34.7578	-87.7147
1837.94	276.683	69.7629	-132.09	56.6469	-127.694	102.139	-41.4526	23.5267	16.2858
1836.38	389.416	142.343	-2.75185	35.6877	-8.99608	-57.5649	72.7302	-61.8236	85.5237
1834.82	158.029	156.41	-6.04585	-53.1566	2.33057	202.394	-90.8119	40.5637	53.7649
1833.26	55.8802	82.0131	-37.8083	-15.8587	79.833	-89.8084	-20.8988	-60.5798	10.9691
1831.7	-202.478	45.3948	-22.3163	-112.659	-158.12	50.1428	-104	-98.6298	28.1072
1830.14	40.4699	215.224	-117.251	-130.637	-165.853	79.6508	-177.638	-34.2133	-104.534
1828.58	108.238	181.575	-106.605	86.202	-66.4548	31.8827	-0.66174	-110.128	-44.8289
1827.02	8.82544	73.8012	75.7417	157.935	119.519	-9.58984	-156.294	-45.7833	87.336
1825.46	-18.2059	-49.7697	29.4864	105.123	75.3268	67.0781	-141.741	-47.6662	50.8573
1823.9	307.558	-53.6071	-73.502	61.7751	73.6385	-61.081	-1.20478	-38.5392	8.09716
1822.33	163.77	-92.161	-108.804	-172.15	-205.283	-66.3892	-57.6177	71.3446	-33.0785
1820.77	-156.367	40.8795	7.00206	58.4812	29.1442	46.358	-22.7148	-34.5475	-127.771
1819.21	-104.925	82.528	-22.1245	45.0034	28.8671	-17.2807	-11.4675	-126.249	79.8119
1817.65	33.0074	-1.77059	-33.9844	97.6199	91.4875	-5.38408	-9.69694	-88.881	-32.1805
1816.08	-79.3753	-141.149	-44.3391	91.9696	-1.75922	-194.941	-45.7265	16.1021	-89.0611
1814.52	97.7545	35.7482	-150.694	-207.844	-124.902	-143.754	0.04247	48.6595	-81.4143
1812.96	-68.117	3.35473	-90.3579	-136.366	-56.1758	-17.139	-67.4865	79.6008	30.0268
1811.39	-65.6735	-189.413	10.7795	-112.09	-64.5872	8.74719	-87.84	-62.4657	-56.7131
1809.83	60.9648	61.2506	11.2015	-21.7901	-66.7637	-176.083	-24.8891	40.7594	-189.011
1808.26	-87.542	-26.1395	-305.952	-25.8457	19.0152	151.527	-166.334	74.7519	-113.782
1806.7	-160.507	32.6985	-44.7114	155.561	-10.0085	-38.0452	-150.593	-163.15	-48.0102
1805.13	-88.9087	110.365	-185.861	-49.6128	110.171	96.0669	-70.4755	-1.91281	-32.551
1803.56	-62.8632	21.5263	-309.728	-1.78414	24.4666	101.276	34.7112	-4.12996	30.0218
1802	-30.5092	28.5605	90.9365	-242.922	65.9466	-204.509	124.122	9.33508	-55.0578
1800.43	-9.11687	-121.379	-26.7638	29.4948	0.58311	-108.252	15.6316	-19.6223	-27.0556
1798.86	64.1231	-134.636	-83.2472	118.152	21.5264	-23.0689	152.047	108.387	70.0012
1797.29	-87.076	-204.362	23.4474	-212.263	144.407	62.0268	57.6613	-22.6467	17.9088
1795.73	-236.543	-197.088	-78.6338	-161.198	-56.0522	-6.721	82.5486	116.245	12.914
1794.16	-351.398	23.5678	151.839	-144.656	55.6922	-1.75984	-13.4062	60.5191	53.4045
1792.59	-401.82	-97.7255	62.2003	-48.0999	46.5593	-21.9399	-24.6494	84.7826	-110.025
1791.02	-229.502	-71.5209	224.995	86.0643	12.2711	78.5791	-64.1498	-55.6459	-118.153
1789.45	87.0983	106.841	81.9664	-41.5954	17.1435	116.308	48.4218	164.554	-54.1609
1787.88	7.09134	-98.8181	59.6399	106.704	189.669	117.924	-0.52829	116.603	122.653
1786.31	-52.445	283.324	-30.1308	303.538	100.346	-7.4499	138.56	186.174	79.9834
1784.74	66.7569	-52.193	143.3	97.6685	48.6028	124.132	144.388	108.414	52.9921
1783.17	-197.764	47.9851	148.996	-23.4879	128.404	22.2137	-40.9185	87.0526	72.9971
1781.6	-70.5405	-13.102	46.5778	-16.1335	85.9559	83.165	74.517	107.958	53.8323
1780.03	-206.338	16.7149	114.801	-2.4945	60.6785	139.337	203.959	-10.5299	260.129
1778.46	-108.683	73.2485	65.553	-57.6824	-80.4765	153.18	151.738	46.3402	34.2772
1776.89	-6.28844	93.8292	63.2105	67.1626	-80.7828	57.4037	-27.2669	178.277	118.392
1775.32	2.29821	103.542	-40.8925	251.457	12.7365	6.99865	64.4795	95.758	119.528
1773.74	-103.196	-33.7086	86.5302	143.17	42.0161	-91.9302	38.827	150.916	150.375
1772.17	21.399	81.0157	93.4123	-2.56695	-47.6457	186.078	125.773	170.049	31.045
1770.6	0.60869	70.6646	192.483	51.9456	-35.6947	280.952	114.13	125.024	50.9197
1769.02	352.048	-34.9479	311.783	48.6318	130.97	149.041	35.2379	209.754	158.323
1767.45	204.879	145.651	216.856	120.406	183.413	92.1767	218.956	153.749	103.111
1765.88	236.024	99.6547	235.98	248.435	209.199	180.612	33.7547	155.554	122.914
1764.3	118.864	-10.2793	239.42	45.2217	256.79	228.339	68.903	196.39	173.939
1762.73	3.41874	182.956	85.0207	204.522	229.312	154.145	47.7668	182.498	46.8445
1761.15	-7.17719	162.277	116.498	306.028	203.364	112.74	207.781	146.725	210.275
1759.58	196.25	174.474	339.944	29.6584	192.972	271.153	158.462	121.86	151.892
1758	149.954	161.793	236.98	288.893	277.755	199.974	333.93	284.303	132.543
1756.42	47.6267	185.117	194.876	150.071	259.437	233.346	297.036	326.469	102.256
1754.85	373.026	217.897	382.116	398.326	70.9901	157.428	203.955	193.823	156.223
1753.27	136.801	505.051	534.902	304.86	342.786	290.542	291.853	373.213	403.594
1751.69	404.57	422.508	363.129	387.706	361.726	392.346	250.22	440.188	343.564
1750.12	179.592	254.333	456.475	383.228	578.645	419.208	522.013	497.746	550.192
1748.54	474.036	596.162	705.649	650.079	798.55	667.407	548.899	447.679	502.591
1746.96	628.169	877.131	873.595	834.223	761.106	831.271	784.603	837.153	765.162
1745.38	570.397	888.452	1091.26	1016.75	1018.15	899.946	987.444	1039.41	1055.64
1743.8	1385.31	1328.35	1450.59	1369.07	1427.73	1180.45	1106.04	1230.66	1299.24
1742.22	1611.16	1582.76	1783.21	1623.12	1679.75	1443.64	1400.58	1625.84	1615.91
1740.64	1904.03	2154.89	2433.36	1965.88	2233.75	1859.31	1722.99	1935.16	1876.35
1739.06	2621.94	2345.36	2556.87	2263.35	2513.41	2168.86	2151.12	2136.88	2205.16
1737.48	3008.08	2675.94	3035.21	2565.39	2769.55	2307	2473.17	2466.13	2445.07
1735.9	2931.9	3120.06	3186.44	2627.63	3210.73	2504.16	2488.44	2708.04	2681.73
1734.32	3450.31	3299.57	3205.3	3025.99	3418.28	2866.15	2811.78	2965.38	2826.46
1732.74	3503.42	3545.95	3592.78	3318.39	3759.48	3061.47	2830.02	3129.22	3017.76
1731.16	3713.7	3754.99	3925.61	3361.84	3650.97	3054.46	3087.76	3362.95	3140.5
1729.58	3502.61	3890.94	3626.92	3487.71	3718.21	2988.33	3001.7	3187.57	3093.68
1727.99	3652.36	3781.23	3608.11	3500.03	3679.62	2929.93	2959.16	3114.83	3040.6
1726.41	3495.95	3429.17	3576.83	3153.31	3359.68	2916.61	2806.26	3085.62	2990.63
1724.83	3108.15	3113.08	3332.62	2948.17	3157.94	2625.08	2675.15	2695.85	2662.48
1723.25	2899.27	2772.32	3049.6	2757.1	2918.94	2355.38	2312.56	2359.03	2412.12
1721.66	2810.17	2566.9	2819.46	2449.63	2506.03	2113.72	2041.74	2062.7	2087.26
1720.08	2231.99	1771.49	2406.11	1847.22	1996.96	1737	1805.18	1814.61	1698.83
1718.49	1762.82	1757.49	1826.75	1731.06	1866.94	1408.55	1349.76	1510.7	1318.3
1716.91	1511.27	1749.75	1668.28	1408.5	1583.25	1221.46	1128.92	1191.35	1024.83
1715.32	1309.53	1313.7	1129.55	1134.19	1305.84	1099.59	1022.98	1000.92	1066.68
1713.74	827.097	974.083	1079.79	814.987	1115.41	811.705	814.642	729.85	740.727
1712.15	680.03	678.102	820.572	620.035	757.474	686.802	693.244	666.74	582.421
1710.57	498.963	559.111	766.146	535.288	779.664	554.164	463.297	633.092	360.553
1708.98	561.49	454.167	413.957	574.63	507.179	489.781	286.145	495.525	206.973
1707.39	503.112	239.232	348.686	361.239	271.988	248.651	195.859	492.864	264.269
1705.81	232.43	236.758	363.976	248.669	294.159	210.636	232.677	208.054	231.592
1704.22	56.4381	277.709	39.826	143.887	200.063	61.0281	199.714	228.622	194.242
1702.63	182.712	-102.736	302.992	257.612	138.529	78.7979	189.986	174.784	225.046
1701.04	-96.9306	8.01103	150.817	59.892	162.163	129.037	84.1755	23.3287	142.704
1699.46	-140.998	-136.785	45.1379	-41.7266	-49.6292	69.2809	110.029	195.588	113.019
1697.87	-395.597	-61.6312	97.3877	-107.706	128.833	80.7477	100.232	37.9377	148.338
1696.28	-320.362	-141.319	158.835	-37.4653	26.9845	61.2117	158.514	22.7302	155.728
1694.69	-215.738	39.0539	71.6278	-182.406	-70.1992	187.142	165.669	-71.4382	170.813
1693.1	-163.759	145.083	105.104	51.7967	196.266	65.4143	-76.3325	81.9766	32.6608
1691.51	-141.192	-21.2042	212.774	-60.6619	-34.0012	135.548	-61.4514	62.0237	70.8875
1689.92	20.5707	-28.1095	18.7453	55.8113	15.7616	149.949	132.812	55.9659	200.312
1688.33	101.825	113.418	-15.9923	33.0173	-58.2384	156.579	206.338	164.297	154.891
1686.74	22.2742	227.07	94.5844	-84.091	-62.6395	62.7045	245.802	116.408	141.922
1685.14	-6.27494	153.615	48.9319	10.564	-5.24262	117.226	85.8169	119.506	167.552
1683.55	110.436	-0.17823	157.789	81.9627	92.2934	185.615	122.134	185.927	233.307
1681.96	-123.673	-24.1557	210.913	178	61.5212	206.049	23.981	-27.3716	272.718
1680.37	0.68594	158.865	203.744	181.289	44.665	30.2926	125.12	162.562	118.992
1678.78	123.414	158.005	228.965	199.981	182.238	-51.1963	133.526	197.946	136.713
1677.18	71.5521	4.24308	14.7864	65.7482	-21.502	-41.5795	126.451	88.1352	165.184
1675.59	123.1	228.725	43.0169	190.871	115.991	77.623	102.373	57.0664	249.174
1673.99	85.0619	198.423	262.567	82.8453	82.1023	11.5586	79.8214	171.056	223.507
1672.4	187.407	197.416	42.2165	178.499	106.855	56.6102	72.6849	98.2589	68.1944
1670.8	-68.2785	35.9136	76.4432	14.875	89.9243	121.675	139.565	62.4774	99.5648
1669.21	60.1328	110.421	-18.9452	148.947	74.537	-47.7364	76.8322	214.848	178.693
1667.62	-215.561	-118.91	86.1502	278.297	136.266	43.533	-81.4951	58.7271	191.446
1666.02	17.5292	75.7604	117.137	57.5587	73.0744	137.827	94.759	53.7204	46.8916
1664.42	59.3163	20.5933	0.09968	237.614	154.795	20.9079	87.4907	128.838	67.2832
1662.83	173.411	285.913	166.602	261.876	33.05	219.934	183.439	66.7322	186.242
1661.23	190.335	59.5979	92.6635	27.247	-33.1649	-9.43155	75.9608	124.808	23.1705
1659.63	248.731	62.8165	81.8548	-105.691	-6.94173	209.534	79.4	-79.0393	55.7468
1658.04	-119.579	249.235	-143.053	73.9932	96.2734	35.695	-68.108	-73.3828	86.728
1656.44	112.657	236.889	-121.548	48.7586	-111.572	112.902	38.4744	-7.70722	176.164
1654.84	-47.8432	-86.4717	-186.295	86.5843	71.6756	-128.573	15.6808	-149.901	168.542
1653.24	219.475	55.026	-132.543	181.273	16.2982	-85.2195	-28.6723	-7.3378	-76.126
1651.64	-42.768	193.292	-46.559	149.667	-72.9138	-18.8145	-76.1162	-61.8245	128.564
1650.04	102.659	39.1329	31.6627	44.1642	-132.85	-127.808	-2.0309	12.9092	-62.2335
1648.44	175.62	227.944	129.809	117.051	22.5715	66.244	24.3222	146.032	-80.7265
1646.84	76.2103	116.744	-45.8293	120.642	167.172	-47.322	52.1788	120.69	-166.908
1645.24	179.653	37.7933	41.4653	177.968	65.7417	-79.3525	69.2424	79.9622	28.2491
1643.64	361.317	198.569	-25.0143	122.995	122.681	186.824	133.925	23.8589	131.063
1642.04	7.97342	214.719	254.242	263.117	196.498	167.057	155.522	78.391	106.242
1640.44	269.199	143.201	-65.8355	321.68	144.315	214.908	91.0517	-22.2952	170.505
1638.84	195.321	225.225	134.911	318.701	56.8394	155.227	151.01	158.136	87.2446
1637.24	393.155	439.191	181.97	460.005	187.488	149.333	126.458	209.47	185.2
1635.64	477.146	252.238	106.152	120.601	9.48618	37.5148	195.557	262.298	120.33
1634.03	556.324	433.659	182.289	215.668	83.3128	235.826	129.513	207.62	63.1209
1632.43	428.135	347.862	246.087	316.756	75.7858	202.325	135.611	174.435	1.29902
1630.83	387.338	505.99	173.294	299.592	-17.6304	113.628	55.7746	210.303	72.9736
1629.22	314.165	317.231	26.8548	47.6339	149.788	51.0546	121.678	83.5208	-31.8396
1627.62	243.907	291.005	-179.382	-1.86049	57.9459	-42.1606	112.376	48.7899	-7.81581
1626.02	132.149	280.038	5.47859	-8.46094	-56.8229	208.172	29.4683	135.205	95.9136
1624.41	11.053	-8.5312	108.965	-50.4147	84.4872	87.4073	-48.8311	86.6514	-53.3935
1622.81	187.223	285.369	51.4721	37.8689	176.726	215.027	-19.8104	241.965	45.6453
1621.2	104.15	153.01	-13.7003	98.4344	45.2083	68.3054	91.9208	-8.89272	166.057
1619.6	46.9934	163.079	264.316	-43.336	-9.62383	159.138	10.5502	6.92208	-111.942
1617.99	230.144	110.208	21.3885	-38.0975	7.57177	-126.86	-89.1902	-69.1957	-51.3481
1616.38	174.179	92.4951	-62.1674	-16.078	-85.4601	140.131	-8.1866	-185.096	35.2386
1614.78	99.6647	-24.8652	8.91161	34.9239	-143.221	5.88513	-136.996	-2.41193	-6.85509
1613.17	92.3609	-9.11488	187.095	212.874	-67.7569	76.8388	-11.6625	13.3355	-78.0384
1611.56	221.091	46.3039	112.67	-37.8419	-71.8755	-6.78035	4.94596	-91.8326	175.23
1609.95	340.408	181.146	67.3351	72.5656	-25.4709	55.0196	-13.6548	34.0739	-33.7115
1608.35	220.86	-20.7245	25.0662	-55.792	5.64791	-204.42	-44.4965	39.0713	-55.9564
1606.74	199.039	98.5254	-268.038	-130.662	-108.52	25.6751	-217.58	-24.7726	-84.3383
1605.13	-82.8936	95.2816	140.813	248.551	-146.154	-85.2802	-119.954	-187.983	-11.8104
1603.52	113.638	-28.8236	234.577	138.347	36.4106	-0.46839	-54.4739	11.1905	45.3912
1601.91	166.175	163.339	-61.4912	174.803	66.0657	-36.4278	81.254	187.327	85.718
1600.3	327.03	350.741	191.155	114.914	379.974	133.959	143.577	238.094	115.324
1598.69	359.305	415.726	329.104	319.272	307.264	373.054	141.701	126.897	111.293
1597.08	386.771	489.705	75.9533	250.042	344.583	280.62	323.095	177.64	55.3066
1595.47	81.1416	287.136	87.0869	203.672	125.373	183.68	159.286	263.482	135.24
1593.86	285.391	145.607	31.0349	151.139	95.6106	82.2368	255.087	63.7881	187.645
1592.24	58.925	42.1836	-23.4693	11.5492	183.431	-95.4478	18.0833	56.509	79.7429
1590.63	100.965	114.187	155.534	53.5488	-146.894	132.915	87.918	58.3901	107.697
1589.02	-267.654	88.3703	-156.85	-78.4957	-43.7385	118.611	-159.647	-86.2078	-26.1079
1587.41	7.46057	-161.762	-92.3046	-47.3178	-15.3227	38.768	-106.593	-41.58	84.2118
1585.79	9.25355	70.001	-140.663	-90.9733	2.43161	19.9903	-56.6269	-51.8799	-136.476
1584.18	-132.46	-87.2623	114.425	-137.729	20.2178	-78.0282	-146.962	-120.11	-82.6213
1582.57	-138.62	5.4337	-223.593	-97.6432	-25.9902	-95.1728	-42.1369	-122.756	67.2428
1580.95	-4.77371	52.2291	-252.095	-34.8018	-29.4755	133.095	-91.3023	-107.116	-75.5958
1579.34	-3.69779	1.39714	-30.6651	-0.98654	-145.664	0.18541	-199.863	-156.987	10.1964
1577.72	-34.8246	89.0824	160.185	-3.83369	-120.096	234.506	-35.6981	62.807	56.329
1576.11	128.842	-77.736	5.21494	227.81	126.348	107.794	189.319	268.805	178.594
1574.49	452.15	152.847	322.371	153.216	288.976	287.249	35.0722	406.201	299.283
1572.88	440.177	451.707	561.734	325.205	393.71	232.205	209.724	406.517	432.089
1571.26	592.458	330.258	450.941	416.406	464.965	411.637	288.421	376.414	348.712
1569.64	505.55	596.779	635.405	527.27	355.13	475.369	417.292	411.76	591.02
1568.03	337.877	691.16	495.735	421.984	720.07	560.414	462.43	378.639	448.305
1566.41	341.994	538.979	602.553	465.755	710.704	514.65	440.624	458.107	399.965
1564.79	449.356	610.316	411.265	489.681	555.391	444.616	452.286	405.248	263.447
1563.18	363.413	321.182	318.903	343.253	418.433	440.033	337.751	308.334	519.266
1561.56	142.023	276.786	190.093	196.817	293.725	444.605	224.78	190.186	259.658
1559.94	236.682	84.896	44.6318	23.0379	220.787	102.712	247.12	105.542	170.385
1558.32	126.018	452.148	99.8182	51.3701	27.8883	137.83	94.7231	75.6509	85.7205
1556.7	177.795	185.681	-59.1992	75.0851	14.3693	109.173	-71.2751	-1.30207	8.69781
1555.08	-214.084	7.32827	-32.8394	-80.4728	58.6125	0.07675	60.4856	161.763	141.311
1553.46	-139.817	-168.022	-86.9695	-163.142	37.5746	184.12	-32.5448	30.1886	-26.7811
1551.84	-123.38	140.919	-192.655	15.3189	148.674	3.79123	0.4865	33.8123	-33.8583
1550.22	-342.384	-186.333	-32.6832	29.7189	-52.9051	-73.2175	9.216	29.8573	-36.3726
1548.6	-276.154	3.92435	-26.0238	-22.6937	-29.7732	56.2238	-115.584	59.3085	-17.6267
1546.98	-140.302	-182.224	74.7143	-88.7743	142.069	117.381	46.412	-5.29251	73.9488
1545.35	-217.033	147.31	176.928	-130.613	118.201	111.808	24.8065	-4.63129	51.7337
1543.73	33.7318	234.021	-127.271	17.1097	126.242	89.6086	101.8	12.7435	-161.516
1542.11	3.73939	-62.9856	-2.26917	-82.412	-29.4322	41.6789	-62.3028	2.83493	-57.7938
1540.49	23.6563	20.5293	102.996	100.017	30.2455	99.9176	122.309	38.4285	54.9992
1538.86	-80.8246	-52.1505	108.218	-4.08301	136.917	-37.319	-2.30331	-38.1128	-70.1636
1537.24	-450.524	182.708	187.705	-76.3454	72.3735	20.9972	12.5434	5.10013	16.8693
1535.62	-159.762	-105.233	-0.95475	331.57	36.6682	39.9384	95.5512	-18.3398	47.8292
1533.99	-0.95888	-120.475	170.959	-46.7004	82.8111	18.0307	11.9552	-14.4729	-16.6005
1532.37	-142.168	192.769	5.15277	-46.3132	128.962	196.033	20.7614	152.936	118.878
1530.74	20.8554	53.1978	240.605	-162.506	281.099	172.663	-12.8092	0.8868	46.9332
1529.12	129.185	-36.4495	-64.3452	158.711	65.4233	-30.7669	8.12414	85.0254	-0.74803
1527.49	16.4946	91.8135	-40.762	86.3766	46.5994	-23.7305	139.533	14.8254	-34.7521
1525.87	21.7595	357.64	246.071	68.5244	12.6941	68.0613	155.926	67.2224	134.003
1524.24	-101.663	-22.5505	145.595	115.689	201.165	182.532	137.53	217.928	137.845
1522.61	-219.068	-57.8438	34.6105	99.3143	179.402	-8.45975	85.8925	155.387	-21.5965
1520.98	56.5749	-203.524	43.1417	-45.5623	60.9283	240.611	-32.2266	49.0599	115.379
1519.36	194.437	61.9225	100.049	98.2953	143.561	173.704	138.407	112.089	-9.17068
1517.73	-30.468	-42.9861	7.38104	251.18	13.1292	67.5845	236.459	289.978	68.8718
1516.1	-4.58454	111.959	49.2311	381.314	299.768	248.599	94.2548	44.7835	136.328
1514.47	-147.947	250.193	110.734	-86.7581	400.524	163.726	171.154	-20.5241	-3.14727
1512.84	-181.061	34.9671	210.002	52.4665	185.647	166.517	186.121	110.552	213.87
1511.21	-20.9572	145.939	233.768	1.40049	230.588	253.897	18.4114	197.819	163.59
1509.58	89.2178	270.429	174.54	71.1282	437.057	333.728	281.003	149.227	75.6291
1507.95	-179.54	117.138	65.5529	78.9419	432.176	344.131	89.2304	189.722	100.923
1506.32	-223.402	194.757	-13.1726	-107.872	282.479	232.351	252.14	359.995	135.298
1504.69	38.9489	297.976	126.908	108.185	469.276	309.219	52.9576	313.003	220.984
1503.06	-318.703	48.2353	119.166	165.811	414.712	274.483	122.339	373.147	151.331
1501.43	-192.205	302.224	298.437	211.37	494.4	165.914	57.5145	259.897	339.589
1499.8	-120.054	36.0105	405.31	140.856	479.108	440.335	169.12	289.949	181.077
1498.17	194.67	154.222	197.155	13.108	546.736	414.733	350.019	301.927	298.481
1496.53	260.614	236.226	501.462	358.596	539.019	484.106	420.863	389.28	357.108
1494.9	144.236	476.391	632.428	193.253	834.142	532.391	469.102	440.474	491.077
1493.27	45.9824	434.809	621.795	354.862	659.229	524.957	478.182	440.473	515.079
1491.63	265.473	438.41	499.756	337.216	862.379	570.255	500.826	698.003	487.905
1490	84.4486	714.56	715.069	593.644	993.209	729.993	722.224	651.348	489.401
1488.37	138.287	733.197	855.052	524.858	999.062	815.927	576.273	636.353	483.406
1486.73	250.814	739.814	799.383	713.477	849.935	591.851	648.616	762.859	701.684
1485.1	634.132	842.753	979.995	692.93	1061.98	826.786	737.504	866.779	698.744
1483.46	609.631	986.263	1062.78	657.376	1367.21	987.932	833.89	931.574	968.104
1481.82	944.642	1233.54	1168.15	1088.11	1407.65	1236.27	1113.74	1109.18	1118.59
1480.19	987.819	1336.39	1643.37	1208.95	1705.18	1212.37	1235.62	1345.37	1297.62
1478.55	1360.22	1397.14	1855.36	1093.8	1780.13	1373.4	1277.8	1486.8	1341.33
1476.91	1592.75	1632.25	1862.91	1455.16	1939.23	1624.57	1739.29	1587.62	1524.84
1475.28	1535.23	2110.72	2097.39	2065.85	2257.54	1988.33	1847.5	1801.13	1792.45
1473.64	2045.64	2255.54	2537.61	2287.25	2535.16	2234.79	1972.22	2091.2	2112.57
1472	2081.25	2649.64	2690.81	2283.31	2859.23	2530.72	2284.65	2546.38	2201.3
1470.36	2277.59	2780.85	2803.44	2608.29	3057.04	2427.12	2488.85	2570.45	2468.73
1468.72	2850.71	3056.19	3546.58	2760.55	3482.95	2812.99	2717.01	2831.74	2823.15
1467.09	3128	3423.02	3810.66	3190.47	3991.25	3087.65	2976.61	3234.04	2836.77
1465.45	3661.84	3651.71	4076.17	3654.79	4238.22	3329.19	3230.13	3216.05	3245.08
1463.81	3757.42	4021.37	4194.56	3652.39	4339.57	3743.16	3399.55	3433.62	3273.69
1462.17	4414.03	4239.45	4677.43	4065.53	4701.87	3853.99	3823.9	3940.63	3741.81
1460.53	4472.11	4808.41	4981.68	4525.06	5100	4135.74	4056.16	4222.51	4161.79
1458.88	5338.37	5566.1	5447.76	4827.05	5571.43	4616.78	4492.23	4627.24	4517.16
1457.24	5709.7	5655.03	6119.04	5214.42	6270.49	5106.62	4577.4	4860.96	4972.85
1455.6	5943.13	6208.57	6556.28	5612.19	6540.65	5494.35	4995.25	5350.87	5154.16
1453.96	6667.95	6749.94	6892.98	6053.31	6717.79	5901.39	5445.9	5806.14	5539.18
1452.32	7190.36	7402.01	7427.3	6787.91	7546.46	6458.06	5980.27	6154.89	5855.19
1450.68	7359.24	7757.37	8006.36	6903.77	7789.2	6505.32	6214.91	6479.56	6157.62
1449.03	7444.32	7611.08	7534.14	6868.45	7735.38	6619.94	6178.47	6453.77	6042.24
1447.39	7144.76	7234.41	7482.79	6631.13	7346.26	6132.75	5959.45	6288.8	5886.53
1445.75	6556.67	6796.67	7016.97	6199.47	7044.12	5725.11	5599.89	5883	5611.22
1444.1	5681.67	6187.14	6410.73	5591.52	6336.62	5358.05	4977.17	5233.52	5098.17
1442.46	4883.49	5162.11	5718.05	4891.18	5725.16	4895.43	4428.05	4801.27	4600.36
1440.81	4305.68	4924.34	5134.9	4397.66	5179.78	4154.83	4076.63	4295.96	4246.39
1439.17	4129.02	4626.98	4821.21	3937.34	4803.6	4075.47	3906.33	4073.52	3853.76
1437.52	4540.08	4897.92	5048.85	4280.11	4940.34	4186.01	3928.97	4256.34	4069.78
1435.88	4907.78	5014.91	5068.69	4591.44	5211.53	4254.66	4192.28	4338.98	4255.87
1434.23	5223.23	5184.3	5291.8	4699.53	5345.12	4601.22	4255.27	4669.67	4308.94
1432.58	5027.72	4969.75	5250.41	4659.75	5486.1	4424.74	4279.41	4348.88	4393.39
1430.94	4506.9	5095.98	5228.51	4427.43	5059.44	4397.71	4160.19	4326.99	3970.03
1429.29	3989.48	4695.16	4963.26	4017.63	4913.7	3955.55	3811.1	4021.43	3718.64
1427.64	3909.89	4113.98	4436.89	3661.85	4418.65	3676.31	3421.87	3505.51	3440.53
1425.99	3284.23	3825.74	4295.9	3783.99	4199.94	3607.66	3286.6	3286.9	3279.01
1424.34	3845.42	3639.24	4222.17	3598.77	4402.14	3777.81	3391.68	3447.46	3287.74
1422.7	3854.54	4245.2	4402.15	3828.52	4511.74	3771.83	3490.79	3618.43	3548.66
1421.05	4048.82	4563.15	4623.88	3739.08	4883.8	3947.83	3591.37	3859.46	3609.62
1419.4	4080.64	4445.61	4762.02	4079.28	4760.56	3849.34	3721.77	3749.95	3636.31
1417.75	3763.77	4192.59	4549.76	3757.45	4625.43	3744.93	3388.45	3316.99	3399.12
1416.1	3105.91	3743.06	4045.47	3257.01	4061.04	3288.77	2891.34	3013.93	3077.13
1414.45	2532.01	2927.27	3584.68	2691.34	3431.3	2823.86	2644.85	2781.09	2661.43
1412.79	2131.44	2593.25	2750.15	2185.65	3143.04	2503.67	2216.74	2427.69	2467.97
1411.14	1863.82	2380.17	2687.66	2075.05	2825.07	2264.06	2085.28	2117.67	2064.59
1409.49	1584.67	1780.14	2168.04	1724.86	2257.03	2061.79	1818.4	1722.94	1847.61
1407.84	1436.88	1718.04	2044.75	1568.51	2240.15	1536.48	1682.7	1629.18	1459.54
1406.19	1453.15	1815.41	1949.85	1544.85	2273.86	1709.58	1530.71	1511.68	1492.97
1404.54	1081.19	1603.32	1838.67	1363.57	1994.99	1607.26	1375.86	1392.77	1460.95
1402.88	773.606	1458.43	1782.62	1100.64	2034.64	1598.7	1222.59	1352.81	1101.62
1401.23	1240	1258.72	1866.48	1375.02	1854.08	1640.72	1313.4	1479.51	1356.91
1399.57	1403.05	1295.77	1969.71	1381.7	1933.86	1568.19	1289.69	1409.86	1301.27
1397.92	1059.18	1176.82	1721.98	1278.46	1985.32	1458.5	1319.56	1411.64	1499.98
1396.26	1001.14	1480.28	1804.44	1661.53	2111.07	1779.98	1322.68	1382.22	1349.27
1394.61	974.622	1410.72	1821.52	1374.23	1926.08	1720.81	1413.54	1428.65	1592.56
1392.95	1091.01	1732.18	1687.05	1544.89	2238.97	1850.36	1424.14	1538.98	1441.97
1391.3	1118.51	1552.99	2166.29	1635.38	2193.65	1908.54	1471.92	1699.81	1649.56
1389.64	1415.08	1746.87	2187.85	1454.14	2331.01	1890.91	1518.23	1697.2	1497.63
1387.99	1334.6	1628.98	2090.65	1541.92	2098.5	1790.12	1600.2	1556.51	1483.92
1386.33	1367.24	1741.42	2066.27	1562.97	2152.61	1937.29	1575.26	1797.47	1611.29
1384.67	1388.29	1938.62	2226.03	1538.14	2086.44	2065.1	1590.45	1699.91	1683.73
1383.01	1155.81	1672.86	1915.3	1388.79	1962.39	1676.37	1524.04	1488.15	1440.07
1381.36	1134.41	1389.6	1816.92	1494.86	2013.44	1682.47	1358.3	1543.57	1349.38
1379.7	766.18	1299.48	1579.2	1283.57	1941.32	1633.67	1244.58	1422.47	1408.6
1378.04	591.202	1107.25	1466.2	835.225	1677.88	1639.74	1080.53	1190.22	1117.82
1376.38	412.116	936.025	1298.42	879.48	1585.03	1344.79	921.025	1014.43	879.095
1374.72	126.693	736.908	1296.8	828.995	1690.85	1147.8	773.499	1062.59	905.871
1373.06	173.646	664.021	949.894	366.65	1363.82	986.439	873.575	940.314	830.403
1371.4	164.565	723.222	957.319	642.56	1124.32	1031.1	776.575	1052.22	1003.94
1369.74	-85.6867	751.47	978.118	668.132	1379.69	893.5	777.428	962.635	818.927
1368.08	-26.0067	670.274	881.932	627.178	1263.15	969.215	865.696	1021.21	663.651
1366.42	48.7731	703.328	1164.92	593.8	1377.64	1047.84	708.166	862.114	891.997
1364.76	46.8157	803.157	1006.65	443.62	1367.68	1156.02	783.163	1073.21	853.794
1363.09	-3.68332	826.159	1092.7	589.667	1493.86	1199.01	942.531	1025.21	842.283
1361.43	55.6443	899.648	1055.94	490.154	1387.63	1107.29	942.052	1083.8	931.432
1359.77	340.101	795.741	1220.43	849.444	1595.05	1394.33	1046.65	1016.63	1101.94
1358.11	432.471	1166.87	1384.91	729.501	1525.76	1462.32	1176.38	1104.82	1164.43
1356.44	556.141	1021.92	1385.19	1063.73	1806.93	1506.59	1263.21	1263.96	1120.45
1354.78	555.872	1054.62	1555.55	1260.45	1679.89	1527.16	1283.51	1122.92	1151.91
1353.11	683.027	1188.01	1436.16	1040.41	1573.57	1583.18	1275.75	1290.89	1357.82
1351.45	980.378	1448.62	1590.26	1407.29	1717.01	1622.9	1343.4	1575.55	1330.16
1349.78	598.26	1430.04	1726.59	1562.87	2025.82	1548.81	1424.36	1396.17	1530.07
1348.12	844.413	1354.06	1862.91	1222.21	2090.75	1762.78	1373.86	1509.37	1428.6
1346.45	1180.83	1774.48	1950.48	1513.91	2083.25	1780.21	1528.69	1731.81	1510.31
1344.79	1411.11	1878.94	2175.36	1801.2	2400.54	2011.7	1674.63	1836.05	1819.38
1343.12	1674.05	1936.29	2271.74	1918.73	2689.6	2256.35	1782.16	2163.15	1864.12
1341.45	1523.97	2359.81	2843.35	2006.85	2884.06	2375.43	1913.3	2315.97	2212.88
1339.79	2100.19	2637.24	3035.54	2455.08	3168.4	2786.57	2383.77	2321.2	2394.77
1338.12	2444.86	3189.1	3301.45	2848.68	3455.54	2909.86	2500.04	2808.81	2669.54
1336.45	2994.7	3136.23	3496.49	2963.49	3627.48	3125.99	2723.96	2844.92	2976.66
1334.78	2665.8	3502.32	3594.18	3084.3	3759.5	3044.16	2747.29	2851.54	2982.87
1333.11	2639.56	3129.87	3451.58	3026.82	3581.87	3000.68	2633.55	3095.51	2964.04
1331.44	2715.32	3384.14	3454.98	2805.91	3594.4	3103.09	2609.81	2934.08	2775.75
1329.77	2182.81	2758.79	2814.52	2460	3250.32	2579.21	2484.44	2578.24	2381.27
1328.1	1591.92	2577.33	2657.58	2195.4	2968.24	2482.77	2177.98	2324.21	2266.9
1326.43	1254.93	2120.72	2534.64	1842.69	2586.11	2218.45	2016.02	2093.88	2084.84
1324.76	1143.7	1680.68	2252.77	1502.05	2385.24	1995.46	1833.57	1922.57	1761.53
1323.09	1137.33	1840.18	1857.7	1450.25	2206.52	1701.88	1590.88	1693.93	1556.15
1321.42	857.526	1481.71	1794.04	1510.48	2142.66	1679.25	1530.84	1633.2	1439.2
1319.75	912.176	1360.48	1946.75	1310.35	1847.78	1597.74	1523.85	1571.03	1442.98
1318.08	1103.93	1179.16	1731.65	1098.68	1842.82	1679.56	1344.78	1333.83	1557.12
1316.4	786.971	1427.57	1540.22	1229.94	1670.17	1562.76	1332.03	1524.77	1396.17
1314.73	733.699	1295.2	1762.15	1315.7	1825.51	1541.58	1191.39	1520.06	1305.9
1313.06	1124.74	1383.57	1767.9	1485.36	1948.41	1507.17	1475.75	1713.83	1556.77
1311.38	1070.54	1766.06	2094.13	1749.14	2074.18	1985.74	1542.48	1694.4	1792.85
1309.71	1535.42	2376.32	2470.22	2074.66	2433.53	2095.24	1828.18	1998.29	1952.42
1308.04	1931.33	2401.73	2882.94	2054.91	2597.3	2261.98	1931.62	2203.62	1954.73
1306.36	2425.78	2768.07	2841.62	2188.05	2859.4	2352.24	2186.34	2445.59	2095.13
1304.69	2682.4	2798.13	3010.39	2731	3194.8	2489.46	2245.69	2556.77	2329.47
1303.01	2879	2873.85	3277.5	2538.25	3270.15	2751.4	2368.17	2657.63	2554.91
1301.34	2820.4	2971.72	3192.24	2790.49	3159.04	2842.94	2549.37	2761.39	2570.35
1299.66	2539.04	3035.94	3193.66	2744.83	3354.68	2915.35	2621.92	2628.84	2554.99
1297.98	2572.09	3113.52	2928.11	2510.05	3256.8	2714.83	2477.34	2717.91	2548.45
1296.3	2136.01	2715.94	2816.74	2414.85	3069.46	2436.64	2128.97	2421.17	2354.16
1294.63	1983.47	2315.78	2759.76	2180.5	2700.36	2154.19	1915.73	2285.89	2220.11
1292.95	1694.92	2138.82	2411.07	1906.79	2403.26	2046.33	1680.63	2008.46	1876.46
1291.27	1403.85	1878.53	2118.29	1655.32	2159.05	1742.09	1520.44	1591.91	1637.05
1289.59	912.412	1546.72	1728.98	1273.66	1749.35	1533.25	1210.89	1613.77	1268.8
1287.91	711.597	1370.52	1461.51	1059.32	1471.71	1279.08	1080.28	1174.07	1108.79
1286.24	703.064	1172.58	1119.52	897.946	1274.77	991.345	856.02	1089.11	929.823
1284.56	148.518	826.965	930.06	725.045	962.221	958.576	861.848	1061.31	868.118
1282.88	32.3094	395.259	898.876	848.125	992.445	1012.21	718.366	958.858	777.165
1281.2	93.5705	731.005	803.368	548.197	886.529	898.954	778.485	847.69	648.209
1279.51	155.076	674.5	738.692	450.497	918.242	601.334	588.348	686.822	639.337
1277.83	118.79	322.596	636.078	490.511	737.791	788.211	294.456	550.923	545.617
1276.15	72.5473	496.19	714.972	375.553	613.019	623.902	411.831	672.577	472.432
1274.47	-26.0589	592.333	893.356	298.793	685.773	706.863	403.417	567.489	589.433
1272.79	249.986	527.726	633.036	345.014	828.694	691.823	514.962	633.549	617.196
1271.11	-57.143	540.78	739.864	302.154	744.979	505.764	461.312	660.13	646.423
1269.42	214.928	399.035	807.242	314.968	740.244	679.363	571.435	742.257	663.957
1267.74	159.808	476.691	803.06	525.168	709.234	695.082	450.676	670.929	772.099
1266.05	169.254	783.824	743.437	438.81	784.918	770.717	693.805	690.236	815.925
1264.37	84.0112	823.664	878.181	593.608	994.975	1007.01	786.43	772.36	890.419
1262.69	187.438	879.683	992.489	414.039	972.772	948.235	830.875	866.149	791.117
1261	171.354	649.66	698.031	446.36	959.373	815.055	612.56	891.299	747.354
1259.32	259.16	986.222	876.718	761.948	948.948	874.643	730.118	850.78	762.015
1257.63	253.779	979.822	916.753	665.977	1014.43	734.295	771.787	826.347	681.825
1255.94	436.855	1026.09	879.536	764.204	988.019	799.768	688.025	853.019	810.327
1254.26	255.427	1106.01	1102.06	821.652	986.463	856.493	747.303	843.236	814.801
1252.57	565.778	768.946	1081.02	836.892	1129.32	946.763	832.86	918.064	868.873
1250.88	653.155	1261.77	1200.05	807.034	1003.88	1073.48	1005.92	1144.52	896.693
1249.2	731.982	1094.17	1259.34	1007.61	1413.53	1179.77	1053.59	1197.43	1221.88
1247.51	1270.07	1653.99	1620.37	1314.58	1742.88	1347.27	1420.46	1585.54	1315.23
1245.82	2268.56	2392.89	2316.43	2147.51	2638.91	1957.66	1932.92	2039.06	2011.75
1244.13	3702.38	4139.61	4103.33	3698.3	4277.52	3393.76	3169.19	3245.52	3126.05
1242.44	6535.33	6918.22	6642.44	6144.15	6202.33	5372.48	4884.09	4901.47	4871.92
1240.75	7088.55	7629.6	8017.15	6967	7405.61	6042.84	5998.4	6029.62	6020.05
1239.06	6343.26	6761.35	6622.59	6108.24	6437.97	5749.28	5439.67	5608.44	5508.2
1237.37	4329.46	4625.99	4725.2	4660.55	5153.56	4109.69	3913.43	4279.33	4210.69
1235.68	2732.91	3609.19	3418.07	3210.71	3610.81	3050.01	2900.12	3089.09	3252.83
1233.99	2171.61	2262.75	2338.56	2192.22	2502.34	2063.59	2050.26	2159.81	2293.96
1232.3	1369.34	1920.55	1857.39	1686.23	2030	1963.4	1626.99	1740.02	1773.31
1230.61	968.971	1574.27	1363.47	1391.41	1553.6	1447.46	1209.78	1404.79	1383.8
1228.91	794.319	1296.58	1259.46	1021.23	1403.12	1135.33	989.081	1103.18	1141.31
1227.22	724.597	995.884	914.353	918.736	962.116	887.355	751.108	891.868	855.35
1225.53	463.302	736.124	662.514	570.823	1067.76	626.494	648.444	802.748	742.468
1223.84	357.774	469.333	759.556	483.204	850.937	681.06	640.322	700.632	510.539
1222.14	378.859	516.497	476.133	301.319	409.177	500.381	296.765	691.559	451.578
1220.45	34.2054	555.041	436.913	54.2701	301.7	282.112	278.701	415.356	256.181
1218.75	-24.0977	380.274	206.196	45.5168	60.805	130.795	103.925	226.425	194.463
1217.06	-204.105	212.955	-89.6014	7.83445	72.6775	152.352	-44.574	105.847	203.926
1215.36	-140.054	292.51	209.799	-9.4178	39.6601	159.467	75.5165	165.305	268.558
1213.67	-498.009	-44.2277	43.499	61.9305	-29.5003	224.695	-64.061	115.979	235.995
1211.97	-111.54	153.056	-15.2704	41.9705	49.4205	23.0979	-64.2604	69.6254	220.884
1210.28	-196.348	-19.4154	-5.72046	-135.95	-81.8352	76.905	60.3237	-92.6599	41.9578
1208.58	-424.454	-23.5243	-33.7409	-142.618	-20.0991	-220.066	-71.6821	43.8323	-41.1663
1206.88	-279.771	-13.0257	-39.8691	10.2512	-16.2458	-90.6732	21.1103	32.4756	-67.6859
1205.18	-181.344	71.4803	-135.702	24.0321	-103.563	-65.5762	-9.23667	32.7733	-21.6983
1203.48	-124.792	112.595	-111.107	-156.232	-254.463	40.7373	-85.8534	-71.1841	-104.633
1201.79	49.2289	52.4075	-116.793	-88.6374	3.30595	13.8528	-18.9592	-34.5331	61.6453
1200.09	-27.1735	352.94	16.6848	32.6075	82.9688	23.2845	-91.0351	118.011	7.77722
1198.39	-203.265	74.3258	226.982	-3.9177	-144.199	-4.82196	12.1847	62.0662	-48.9168
1196.69	-10.0042	282.294	74.0211	30.5938	-4.91194	65.6226	-37.9914	289.913	-20.1397
1194.99	-205.94	-71.2095	131.116	73.8684	-10.2579	-57.767	63.8867	1.09655	-13.0357
1193.29	151.07	84.8322	104.421	240.202	187.094	115.606	-2.02753	-74.8426	-14.5672
1191.59	-63.2746	371.093	27.2695	179.457	95.2122	-3.17018	-47.5761	69.1853	57.7221
1189.89	-95.1425	201.797	32.744	140.53	-10.9352	1.15222	89.195	-180.132	151.722
1188.19	32.2067	515.59	190.189	77.1343	215.663	25.837	38.0347	14.601	124.283
1186.48	140.869	337.881	168.485	107.823	31.7986	120.019	-52.0445	76.3345	108.475
1184.78	122.476	156.031	47.2396	314.907	59.1716	-28.5013	80.5619	126.553	59.4902
1183.08	322.423	154.977	203.626	345.725	-78.0111	50.014	12.3656	134.925	160.847
1181.38	-88.5994	349.036	214.224	-9.06198	-90.7297	43.4053	-48.4879	202.6	67.2084
1179.67	182.391	433.367	-6.08374	195.316	62.8025	129.358	10.6453	151.899	151.306
1177.97	108.326	431.135	-2.31419	204.774	-26.1189	186.535	176.687	267.346	259.972
1176.27	191.792	418.91	161.864	85.8522	267.711	177.427	87.2441	169.184	264.719
1174.56	217.656	455.876	294.399	418.806	128.632	158.361	185.552	277.528	180.05
1172.86	-20.3797	357.307	219.285	317.407	134.089	150.995	-107.103	328.195	112.801
1171.15	148.635	289.188	141.509	351.752	312.836	205.809	142.861	224.578	74.5015
1169.44	473.494	642.342	309.133	384.746	203.253	179.986	126.003	243.686	248.291
1167.74	345.595	503.766	312.852	488.472	367.873	269.679	259.204	135.994	296.631
1166.03	385.135	508.086	316.771	466.842	48.2593	193.71	304.511	267.74	183.569
1164.32	152.415	552.872	320.892	420.825	74.8838	148.201	156.777	334.668	208.989
1162.62	78.4466	374.419	325.216	312.972	38.3045	128.81	115.836	280.63	235.914
1160.91	376.323	426.653	107.53	332.041	115.754	39.006	191.701	326.115	442.974
1159.2	-81.8946	405.537	123.466	175.507	72.3993	58.8662	125.055	256.463	118.578
1157.49	201.788	606.293	416.064	299.927	49.4403	227.196	159.338	307.896	286.856
1155.79	299.772	444.304	307.099	391.28	280.074	202.719	288.718	357.973	280.951
1154.07	502.948	462.427	382.626	412.189	155.33	133.813	275.669	423.966	233.399
1152.37	713.359	831.751	582.077	502.259	173.322	237.783	478.565	410.898	470.856
1150.66	923.818	808.301	686.713	821.129	414.513	435.393	516.041	677.031	627.734
1148.95	914.287	1131.61	916.653	889.715	720.544	679.119	805.307	839.601	712.719
1147.23	867.521	1246.4	890.763	1034.59	972.03	922.918	924.878	848.356	876.842
1145.52	1151.57	1338.27	1381.21	1360.65	1180.51	1064.72	1222.77	1157.68	1166.06
1143.81	2036.42	1684.63	1385.87	1609.06	1478.25	1294.33	1322.29	1356.31	1427.93
1142.1	2133.56	2295.35	1758.61	2061.52	1708.55	1404.75	1434.82	1599.52	1541.77
1140.39	2374.48	2371.51	2165.9	2295.52	2174.6	1673.35	1668.09	1802.51	1761.97
1138.67	2486.17	2772.37	2680.97	2617.15	2362.05	1818.5	2063.66	2200.86	1949.13
1136.96	2981.36	3170.32	2900.23	2795.15	2743.52	2299.79	2163.37	2327.77	2221.04
1135.25	3658.78	3522.28	3235.93	2895.67	3211.2	2574.34	2739.78	2629.89	2530.25
1133.53	3170.61	3681.9	3099.51	3139.8	3222.51	2596.35	2571.13	2554.53	2700.2
1131.82	2942.54	3106.89	2715.16	2761.16	2756.23	2244.04	2457.2	2437.71	2339.26
1130.11	2523.9	2430.43	2448.87	2450.24	2509.92	2038.42	1944.62	2163.27	2083.31
1128.39	2142.93	2405.6	1959.21	2212.76	2066.06	1599.33	1765.17	1906.31	1929.43
1126.67	2152.3	2147.2	2072.3	2108.86	1727.36	1790.16	1686.29	1858.96	1880.42
1124.96	2196.25	2541.38	2075.22	2138.47	1870.78	1711.59	1596.12	1919.3	1662.37
1123.24	2152.89	2524.16	2170.12	2057.82	1766.45	1653.34	1758.36	1870.81	1726.91
1121.53	2486.59	2697.7	2270.99	2315.54	2128.17	1947.86	1831.82	1882.68	1876.09
1119.81	2558.12	2699.4	2651.45	2574.7	2326.68	1838.45	1968.42	2122.48	2015.29
1118.09	2813.13	3039.3	2638.12	2560.31	2307.66	2040.13	2155.22	2211.93	2038.53
1116.37	2671.5	2880.86	2620.76	2402.85	2271.76	2161.75	2140.14	2131.07	2119.17
1114.65	2749.16	2553.73	2305.91	2225.57	2037.15	1730.92	1750.11	1851.4	1904.98
1112.94	2127.01	2242.66	1854.08	1925.41	1644.07	1426.48	1606.58	1749.5	1553.6
1111.22	2263.76	1986.28	1678.92	1677.04	1540.52	1294.13	1446.08	1703.6	1470.12
1109.5	1808.32	2033.51	1518.44	1695.05	1483.1	1240.77	1441.74	1418.97	1259.49
1107.78	1650.75	1942.14	1344.01	1465.73	1363.07	1114.71	1341.7	1340.58	1217.86
1106.06	1559.22	1765.2	1189.98	1351.08	1297.73	1017.55	1154.62	1238.09	1112.04
1104.34	1512.23	1502.73	1339.4	1252.35	1132.65	927.831	1183.65	1102.92	1063.6
1102.62	1664.11	1600.77	1128.86	1332.49	1085.15	955.598	1144.19	1235.27	1056.78
1100.89	1351.66	1537.47	1128.77	1244.11	1023.69	864.983	913.394	997.596	1050.1
1099.17	1233.86	1777.29	1220.44	1234.52	1018.29	958.966	931.453	1083.1	939.274
1097.45	1523.37	1647.23	1199.52	1300.79	856.08	833.18	1051.06	923.039	1087.19
1095.73	1655.85	1528.86	1098.94	1377.18	1081.26	959.038	972.257	1045.98	921.006
1094	1804.16	1632.03	1471.29	1408.01	1265.24	965.157	1140.63	1169.04	1116.27
1092.28	2058.21	1775.33	1449.82	1466.11	1532.25	1174.21	1324.77	1450.65	1193.12
1090.56	2169.65	2048.64	1619.91	1824.04	1561.13	1159.39	1439.06	1448.33	1384.26
1088.83	2251.26	2055.22	1707.49	1935.14	1553.23	1447.29	1516.34	1483.28	1377.15
1087.11	2337.31	2256.01	1832.43	1853.79	1596.99	1363.02	1346.97	1529.8	1341.67
1085.38	2114.05	2281.51	1564.02	1659.98	1642.49	1243.39	1485.86	1442.42	1123.83
1083.66	1956.68	1755.44	1450.04	1462.16	1598.46	1201.07	1152.91	1292.53	1097.3
1081.93	1456.08	1370.97	1268.04	1317.35	1137.15	1067.8	887.271	1057.38	837.177
1080.21	1399.12	1232.01	1139.17	1121.49	967.085	803.754	802.89	1091.86	828.159
1078.48	1311.04	1271.44	861.08	895.964	958.429	701.085	898.223	938.435	662.586
1076.75	1119.24	1108.81	846.972	910.03	749.257	543.173	653.223	780.996	783.569
1075.03	1147.05	1118.8	663.733	656.537	611.718	398.415	760.247	770.5	585.664
1073.3	1098.19	1183.14	798.43	944.395	728.02	504.585	780.536	751.663	645.734
1071.57	1116.49	1172.25	862.226	980.354	744.958	649.405	788.161	926.614	747.227
1069.84	1176.27	1385.03	941.984	1188.68	846.186	995.087	1060.64	975.018	854.539
1068.11	1678.74	1795.73	1164.32	1478.2	1232.26	1190.06	1115.46	1360.79	1108.52
1066.38	1818.49	1889.29	1442.4	1429.25	1339.7	1169.01	1208.84	1388.13	1234.56
1064.65	1972.62	1916.2	1513.03	1524.13	1500.03	1186.62	1212.72	1334.58	1401.94
1062.92	1836.88	1835.32	1599.63	1855.2	1583.86	1123.46	1329.1	1467.52	1378.91
1061.19	1938.83	1822.96	1578.5	1700.16	1616.82	1044.96	1320.49	1277.91	1400.14
1059.46	2116.3	1847.81	1785.12	1667.62	1641.57	1199.84	1334.79	1439.62	1316.37
1057.73	1789.56	1520.58	1555.82	1594.1	1366.87	1201.49	1293.84	1580.14	1431.75
1056	1696.16	1956.55	1325.53	1370.23	1500.3	1098.28	1231.75	1190.95	1067.13
1054.27	1363.08	1483.7	1080.09	1050.12	969.383	775.271	762.283	900.135	989.74
1052.53	1118.43	706.077	860.682	863.823	649.189	607.45	907.984	696.27	703.857
1050.8	638.548	548.02	584.965	646.614	526.815	438.577	478.893	498.39	462.311
1049.07	414.575	552.087	501.304	340.292	399.14	238.817	417.723	401.556	262.21
1047.33	618.079	296.805	71.8574	313.859	242.087	66.3964	207.779	156.003	97.8745
1045.6	57.1735	173.852	64.2721	280.562	-6.75673	-41.836	-35.9457	48.3667	162.191
1043.86	123.647	-188.429	-247.865	47.5303	73.8761	-32.0329	59.5603	210.443	-76.8273
1042.13	-122.98	-42.6464	-254.656	240.19	72.5743	19.1561	55.9377	74.8973	-85.8451
1040.39	-183.483	-146.102	9.6949	-146.773	-2.07931	-1.68085	123.376	-102.892	27.255
1038.66	51.1099	197.217	58.8674	-44.3939	-42.3458	10.3612	71.9059	191.542	79.5582
1036.92	366.62	321.042	121.11	277.764	179.847	28.3208	339.415	223.909	378.559
1035.18	578.929	583.986	496.794	566.041	474.564	302.979	407.263	590.805	418.412
1033.45	838.144	963.227	1090.75	867.142	783.622	709.475	745.735	892.58	743.094
1031.71	1295.77	1409.16	1180.73	1382.14	1275.52	950.394	996.435	999.029	961.631
1029.97	1461.91	1703.75	1548.51	1445.58	1579.29	1185.83	1334.97	1192	1251.06
1028.23	1567.43	1641.89	1663.16	1663.49	1430.36	1378.97	1275.83	1229.42	1291.46
1026.5	1623.69	1760.07	1731.43	1844.75	1644.06	1334.59	1356.97	1332.12	1547.12
1024.76	2278.65	2636.78	2505.95	2252.53	2367.28	2113.81	2050.78	2002.24	2022.13
1023.02	3411.62	3554.39	3296	2907.83	3265.83	2700.58	2605.82	2544.97	2679.55
1021.28	3561.74	3418.56	3346.6	3175.67	3431.9	2856.11	2711.16	2724.28	2615.78
1019.54	2817.3	2552.29	2625.72	2513.48	2454.62	2165.09	2121.14	2096.56	2027.79
1017.8	1354.19	1638.72	1663.86	1564.95	1346.69	1165.16	1323.8	1311.05	1243.82
1016.05	878.37	987.333	862.522	862.989	762.416	733.979	673.977	815.793	812.264
1014.31	345.163	569.653	392.444	555.702	449.936	428.968	524.676	661.397	386.745
1012.57	-34.8873	169.488	153.189	147.147	145.015	257.141	86.1131	236.139	204.556
1010.83	71.306	327.588	-51.6981	190.867	137.071	50.3578	103.992	64.0318	-28.1766
1009.09	29.5845	-43.3949	260.538	16.0181	2.40476	42.9747	-36.0673	-45.6747	47.1393
1007.34	-444.994	-31.3555	90.3623	-150.001	-155.843	-144.768	-141.999	-4.09291	-94.7026
1005.6	-361.652	-51.4135	-142.856	-101.213	9.41468	-33.0352	-112.256	-11.7053	-120.575
1003.86	39.3803	-4.82684	20.7631	80.3901	30.9952	-15.6334	58.6957	189.654	63.9381
1002.11	272.843	324.227	222.818	214.267	227.819	58.4783	187.466	219.104	45.5153
1000.37	379.634	618.218	312.314	499.193	582.753	400.686	403.752	272.7	434.776
998.623	35.6643	218.884	6.02064	224.612	375.373	166.435	171.835	205.248	21.9571
996.877	-111.827	24.4954	-13.6345	92.7938	123.328	65.0493	58.6029	140.87	43.6248
995.131	17.3029	180.006	-17.4134	71.2096	173.235	-98.0357	-83.9945	3.45972	-31.7364
993.385	62.2439	76.6279	10.1675	-88.1477	26.2044	12.4882	56.7928	94.5257	-35.0178
991.639	-145.944	3.25245	39.5072	19.0198	-21.8739	-2.13511	-140.318	22.3848	105.554
989.891	99.7862	41.5597	-8.20988	-55.2015	285.223	-9.43984	138.766	80.0389	15.3627
988.143	-232.759	223.82	52.8537	-57.3213	47.6922	-27.7588	175.768	206.846	78.8526
986.395	262.792	64.3922	186.027	-2.87208	180.703	-24.7172	148.185	-44.7869	62.2928
984.646	-278.468	-57.9893	-36.4837	29.315	115.546	10.9239	-26.9528	5.00511	-38.4845
982.898	-50.9968	101.421	84.7082	6.90077	-46.3569	-2.44926	35.895	12.7723	-41.9541
981.148	-21.4719	-39.7827	69.8192	194.354	4.49571	6.94942	17.3336	-8.77935	75.7431
979.4	14.0425	-61.0448	100.251	-65.158	134.311	27.7957	-81.2149	-28.7386	-21.5639
977.65	10.6447	10.9106	-74.1747	121.375	202.524	150.105	79.1264	-24.5737	-35.6746
975.898	-2.11986	112.781	179.117	97.3187	226.04	15.4232	20.3388	162.507	112.057
974.148	27.6646	-0.00808	154.4	223.868	298.959	169.043	273.654	219	265.514
972.396	350.101	309.119	290.226	471.479	612.357	372.01	135.114	459.704	336.23
970.646	151.741	358.65	610.279	533.84	491.871	489.403	242.558	463.116	393.039
968.895	361.144	533.564	635.708	606.313	679.234	601.372	445.618	653.481	494.962
967.141	742.197	614.784	873.482	954.203	1189.67	832.854	654.384	824.314	757.076
965.389	962.081	1097.72	1183.02	1119.74	1374.48	1141.6	941.79	1181.89	833.979
963.635	1049.06	1486.87	1530.69	1243.42	1515.99	1381.69	1111.38	1350.08	1180.45
961.881	1506.79	1712.12	1792.96	1621.22	1826.02	1735.5	1401.7	1559.06	1510.11
960.127	1918.48	1916.64	1976.91	1884.13	2012.73	1663	1370.89	1728.85	1699.55
958.373	1780.8	1763.94	2098.01	1793.87	2210.8	1697.3	1738.45	1985.67	1659.14
956.617	1797.9	1800.99	1992.34	1740.42	2242.24	1738.82	1633.62	1758.95	1625.95
954.863	1637.41	1565.12	1589.89	1643.79	1746.91	1608.1	1303.34	1501.66	1347.68
953.107	1040.36	1238.74	1517.28	1340.16	1386.57	1270.3	1131.72	1299.33	1108.96
951.352	718.617	992.764	1316.15	1191.04	1348.81	1081.33	853.879	902.543	923.764
949.594	356.93	919.622	1003.44	787.426	971.008	986.503	699.591	874.468	832.68
947.838	401.885	519.251	835.366	536.864	1055.61	844.262	672.922	775.138	736.184
946.08	627.922	616.462	1077.89	638.096	966.833	947.27	750.032	817.427	679.119
944.322	484.863	814.809	783.201	735.365	946.88	918.851	603.339	932.63	741.205
[truncated: 367 more rows]

## Sheet: Fig 3g
	Interaction energy (-kJ/mol)
[truncated: 4 more rows]

[truncated: 9 more sheets: Fig 4a, Fig 4b, Fig 4e, Fig 4h, Fig 4h-inset, Fig 5d, Fig 5e, Fig 5g, Fig 5h]
